# Supplementary material for: 3-Benzyl-6-isopropyl-5-phen­oxy-3H-1,2,3-triazolo[4,5-d]pyrimidin-7(6H)-one
Source: Acta Crystallogr Sect E Struct Rep Online. 2009 Oct 17;65(Pt 11):o2730–1. doi: 10.1107/S160053680904118X (PMC2971348; doi:10.1107/S160053680904118X)
Supplement: Supplementary file 2 [file e-65-o2730-Isup2.hkl]

# 
# h,k,l, Fc-squared, Fo-squared, sigma(Fo-squared) and status flag 
# 
data_I
_shelx_title ' 090516dm in P2(1)/c' 
_shelx_refln_list_code          4 
_shelx_F_calc_maximum      124.75 
_exptl_crystal_F_000       760.00 
_reflns_d_resolution_high  0.8109 
 
loop_ 
 _symmetry_equiv_pos_as_xyz 
 'x, y, z' 
 '-x, y+1/2, -z+1/2' 
 '-x, -y, -z' 
 'x, -y-1/2, z-1/2' 
 
_cell_length_a     9.4585 
_cell_length_b     9.0846 
_cell_length_c    21.9924 
_cell_angle_alpha  90.000 
_cell_angle_beta  100.523 
_cell_angle_gamma  90.000 
 
_shelx_F_squared_multiplier     1.000 
 
loop_ 
 _refln_index_h 
 _refln_index_k 
 _refln_index_l 
 _refln_F_squared_calc 
 _refln_F_squared_meas 
 _refln_F_squared_sigma 
 _refln_observed_status 
   2   0   0     7690.79     6382.56     36.04 o 
   3   0   0      746.13      657.91     52.16 o 
   4   0   0        4.24        4.70      0.94 o 
   5   0   0      445.97      473.75     25.50 o 
   6   0   0      294.63      309.80     14.34 o 
   7   0   0      128.84      110.24      5.44 o 
   8   0   0      201.61      174.43     12.38 o 
   9   0   0       11.95       15.08      4.90 o 
  10   0   0       16.36       17.28      5.15 o 
  11   0   0        6.14       16.18      4.66 o 
   1   1   0     9052.23     7896.88    264.58 o 
   2   1   0    13939.70    10321.80    862.52 o 
   3   1   0     2001.08     2015.60     87.08 o 
   4   1   0      607.14      601.93     39.54 o 
   5   1   0      886.32      923.79     48.26 o 
   6   1   0        0.50        0.30      0.60 o 
   7   1   0      110.30       93.57      4.49 o 
   8   1   0       19.61       30.09      4.58 o 
   9   1   0        0.08        2.70      2.16 o 
  10   1   0       16.73       16.34      4.17 o 
  11   1   0        7.08       20.31      3.49 o 
   0   2   0     1196.93     1450.82     88.44 o 
   1   2   0     5750.30     5737.62    125.19 o 
   2   2   0     9088.43     9081.67    366.03 o 
   3   2   0     3118.85     3470.67    125.04 o 
   4   2   0      165.50      195.03     13.82 o 
   5   2   0      164.74      160.07     12.35 o 
   6   2   0       13.82       11.64      1.73 o 
   7   2   0       69.73       75.48      4.98 o 
   8   2   0       13.06       11.57      2.49 o 
   9   2   0       23.58       24.40      6.37 o 
  10   2   0       76.80       75.41      7.01 o 
  11   2   0        1.26        2.27      1.83 o 
   1   3   0     6372.97     6719.69    173.53 o 
   2   3   0       17.40       17.87      1.43 o 
   3   3   0     4372.57     4539.77    214.58 o 
   4   3   0     1927.47     2082.37    151.31 o 
   5   3   0      398.43      370.69     24.59 o 
   6   3   0       98.74       86.58      4.32 o 
   7   3   0        0.93        3.27      2.64 o 
   8   3   0      133.22      135.05      9.75 o 
   9   3   0       62.56       62.88     10.05 o 
  10   3   0       68.04       69.55      6.65 o 
  11   3   0        4.09        9.10      2.73 o 
   0   4   0     1507.22     1559.61    106.95 o 
   1   4   0      942.11      993.92     30.38 o 
   2   4   0       49.01       56.98      2.42 o 
   3   4   0      308.91      334.25     15.46 o 
   4   4   0      270.59      252.20     11.13 o 
   5   4   0      274.71      242.75     20.49 o 
   6   4   0      167.78      134.38     14.77 o 
   7   4   0      414.46      374.68     23.33 o 
   8   4   0       16.03       14.02      3.30 o 
   9   4   0       57.80       63.95      6.82 o 
  10   4   0        0.02        2.45      2.70 o 
   1   5   0     1336.08     1448.10     45.70 o 
   2   5   0      652.52      694.08     17.95 o 
   3   5   0       18.40       19.88      2.30 o 
   4   5   0      232.37      202.50      9.13 o 
   5   5   0      629.84      592.75    135.08 o 
   6   5   0      368.64      317.45     35.41 o 
   7   5   0      157.77      148.06     17.24 o 
   8   5   0        0.08        3.07      2.88 o 
   9   5   0        5.47        4.92      2.20 o 
  10   5   0        9.90        8.46      2.94 o 
   0   6   0       45.65       58.79      4.11 o 
   1   6   0        2.93        1.32      0.74 o 
   2   6   0       29.81       28.71      2.61 o 
   3   6   0      289.10      267.87     14.58 o 
   4   6   0       81.13       86.95      7.34 o 
   5   6   0      129.02      138.12     11.87 o 
   6   6   0      629.38      527.66     53.59 o 
   7   6   0       71.08       69.87      9.24 o 
   8   6   0       29.08       27.69      4.59 o 
   9   6   0       15.91       23.23      9.62 o 
   1   7   0      185.48      181.73      7.40 o 
   2   7   0      221.59      199.90      8.07 o 
   3   7   0      145.22      136.93      6.88 o 
   4   7   0      966.53      920.96     70.33 o 
   5   7   0        8.14        8.81      2.06 o 
   6   7   0       44.02       53.80      5.68 o 
   7   7   0        6.16        6.52      2.90 o 
   8   7   0       48.41       50.48      5.05 o 
   0   8   0       92.20       86.79      6.13 o 
   1   8   0       78.49       78.90      6.40 o 
   2   8   0      186.43      200.07      8.32 o 
   3   8   0      151.58      136.44      5.41 o 
   4   8   0       41.79       44.57      4.69 o 
   5   8   0       10.25       17.71      2.77 o 
   6   8   0       32.60       34.64      3.63 o 
   7   8   0        8.27        9.76      2.31 o 
   8   8   0       14.96       26.52      3.89 o 
   1   9   0      164.28      156.76      7.75 o 
   2   9   0        0.52        4.16      1.31 o 
   3   9   0        3.86        6.43      1.39 o 
   4   9   0        1.15        1.34      1.31 o 
   5   9   0        0.04        4.82      1.49 o 
   6   9   0        0.90        3.99      1.09 o 
   0  10   0       22.79       24.79      8.76 o 
   1  10   0       18.01       20.47      2.76 o 
   2  10   0        6.47       11.69      1.98 o 
   3  10   0       22.26       28.25      4.03 o 
   4  10   0        0.91        5.44      1.59 o 
   5  10   0       16.74       28.38      7.72 o 
   1  11   0       38.56       36.97      3.68 o 
   2  11   0       11.65       21.45      2.94 o 
 -11   1   1       16.14       19.53      3.85 o 
 -10   1   1        3.91        6.97      2.77 o 
  -9   1   1        5.25       11.33      3.07 o 
  -8   1   1       25.36       28.92      4.36 o 
  -7   1   1        7.70       11.01      2.34 o 
  -6   1   1       26.75       28.15      1.97 o 
  -5   1   1        6.13        2.69      0.71 o 
  -4   1   1       78.46       80.06      2.92 o 
  -3   1   1      112.14      133.73      8.71 o 
  -2   1   1     9135.18     7957.88    422.71 o 
  -1   1   1    10401.85     8425.27    434.90 o 
   0   1   1      361.41      364.53     27.27 o 
   1   1   1      216.77      158.45      9.51 o 
   2   1   1     2067.68     1949.58     94.12 o 
   3   1   1     2796.37     2823.33    175.63 o 
   4   1   1      569.33      496.71     30.57 o 
   5   1   1     1381.54     1381.01     71.03 o 
   6   1   1        0.36        2.05      1.32 o 
   7   1   1       26.86       26.27      3.57 o 
   8   1   1      107.98      106.33      5.23 o 
   9   1   1       91.79       99.90     10.24 o 
  10   1   1        1.50        0.05      2.76 o 
  11   1   1       64.12       72.78      6.95 o 
 -11   2   1       21.41       25.57      4.54 o 
 -10   2   1       35.68       45.57      9.62 o 
  -9   2   1       58.07       61.85      6.98 o 
  -8   2   1        1.12        1.64      1.14 o 
  -7   2   1      150.99      139.87      6.93 o 
  -6   2   1        0.17        1.37      1.02 o 
  -5   2   1       29.50       31.76      1.88 o 
  -4   2   1     1693.76     1758.84    133.03 o 
  -3   2   1      142.36      146.35      6.68 o 
  -2   2   1    10505.01     9836.53    446.67 o 
  -1   2   1     2509.38     2586.20     65.02 o 
   0   2   1     6840.11     6612.26    223.07 o 
   1   2   1    10540.23     9852.59    132.67 o 
   2   2   1     6477.99     6398.28    249.64 o 
   3   2   1      208.46      210.45     11.96 o 
   4   2   1      927.32      993.57     53.27 o 
   5   2   1     1129.77     1256.20     77.84 o 
   6   2   1       23.85       24.75      2.20 o 
   7   2   1       45.31       40.74      6.74 o 
   8   2   1       70.69       74.62      5.82 o 
   9   2   1       88.20       91.55     13.61 o 
  10   2   1        4.27        5.76      3.43 o 
  11   2   1       43.54       55.24      6.85 o 
 -11   3   1        9.11        9.39      2.27 o 
 -10   3   1       50.38       63.60      7.54 o 
  -9   3   1      158.21      165.36     13.24 o 
  -8   3   1       13.02       15.90      3.15 o 
  -7   3   1      160.72      135.71     22.68 o 
  -6   3   1        3.50        1.25      1.05 o 
  -5   3   1     1176.93     1290.75    103.11 o 
  -4   3   1     4886.08     5364.33    212.89 o 
  -3   3   1       74.91       84.66      2.72 o 
  -2   3   1      160.90      164.85     10.58 o 
  -1   3   1     1378.56     1500.76     39.82 o 
   0   3   1      447.58      480.71     17.98 o 
   1   3   1     2000.36     2191.96     55.80 o 
   2   3   1      777.75      820.29     32.38 o 
   3   3   1      153.80      179.84     11.11 o 
   4   3   1     2331.90     2376.93    191.58 o 
   5   3   1      275.31      293.03     26.59 o 
   6   3   1       26.49       26.86      3.73 o 
   7   3   1       74.96       76.96     11.46 o 
   8   3   1       11.62       12.38      2.95 o 
   9   3   1       56.49       56.46      6.50 o 
  10   3   1        8.13       12.72      5.88 o 
 -10   4   1        5.12        7.48      3.55 o 
  -9   4   1        1.63        0.72      1.64 o 
  -8   4   1      319.27      271.85     43.39 o 
  -7   4   1      218.34      174.99     22.03 o 
  -6   4   1      390.08      342.63     36.09 o 
  -5   4   1      979.45      995.88     45.12 o 
  -4   4   1       98.88       95.44      3.46 o 
  -3   4   1      113.44      105.06      4.12 o 
  -2   4   1     1014.10     1104.37     37.56 o 
  -1   4   1        0.03        0.97      0.50 o 
   0   4   1      438.68      448.18     15.23 o 
   1   4   1       53.84       55.34      2.71 o 
   2   4   1      363.09      356.28     17.48 o 
   3   4   1      504.57      538.72     28.41 o 
   4   4   1      529.00      428.11     27.41 o 
   5   4   1      334.02      296.99     23.41 o 
   6   4   1      355.89      282.80     32.02 o 
   7   4   1        0.01        1.04      2.94 o 
   8   4   1      313.49      279.02     37.02 o 
   9   4   1       29.29       31.61      8.34 o 
  10   4   1       33.48       61.66     10.30 o 
 -10   5   1       13.31       28.07      5.88 o 
  -9   5   1        0.89       -0.60      1.53 o 
  -8   5   1       72.26       57.11      7.62 o 
  -7   5   1      441.99      390.59     30.12 o 
  -6   5   1      332.29      291.00     28.63 o 
  -5   5   1       14.20       18.25      2.63 o 
  -4   5   1      125.13      115.05      5.63 o 
  -3   5   1       97.62       99.83      3.61 o 
  -2   5   1       10.32       20.28      1.43 o 
  -1   5   1      184.90      184.19      7.20 o 
   0   5   1        6.90        3.21      0.88 o 
   1   5   1      133.52      146.91      6.07 o 
   2   5   1      310.78      359.75     16.06 o 
   3   5   1       15.28       18.43      2.02 o 
   4   5   1       30.80       33.87      2.92 o 
   5   5   1      654.34      610.09     47.56 o 
   6   5   1      236.76      202.93     28.62 o 
   7   5   1      329.96      268.14     22.64 o 
   8   5   1       53.02       51.97     12.32 o 
   9   5   1       19.18       29.54      4.80 o 
  10   5   1        3.34        6.62      3.19 o 
  -9   6   1       25.75       22.37      4.47 o 
  -8   6   1       47.09       43.03      4.84 o 
  -7   6   1        5.82        7.23      2.31 o 
  -6   6   1       18.40       17.91      2.83 o 
  -5   6   1      435.21      404.51     19.68 o 
  -4   6   1        6.13        5.11      1.57 o 
  -3   6   1      295.80      275.61     17.45 o 
  -2   6   1        5.42        5.70      1.23 o 
  -1   6   1      119.83      114.60      4.10 o 
   0   6   1       88.84      102.25      3.89 o 
   1   6   1       53.27       61.61      3.07 o 
   2   6   1       82.98       69.29      3.28 o 
   3   6   1      447.62      411.83     28.70 o 
   4   6   1      751.47      719.18     27.05 o 
   5   6   1       75.78       58.24      3.95 o 
   6   6   1       61.99       60.12      6.98 o 
   7   6   1       52.23       53.02     12.24 o 
   8   6   1       71.43       75.28      6.33 o 
   9   6   1        1.09       -0.12      1.73 o 
  -9   7   1       23.09       24.64      3.39 o 
  -8   7   1       61.33       57.67      9.61 o 
  -7   7   1        4.46        5.13      2.98 o 
  -6   7   1       11.27       28.19      6.37 o 
  -5   7   1      103.70      103.59     10.61 o 
  -4   7   1       67.24       75.28      4.70 o 
  -3   7   1      436.81      426.68     21.63 o 
  -2   7   1       22.36       22.95      2.55 o 
  -1   7   1       81.27       66.80      4.03 o 
   0   7   1       23.65       23.21      2.46 o 
   1   7   1        0.06        0.16      0.81 o 
   2   7   1      264.41      231.51      6.56 o 
   3   7   1      331.62      316.90     10.02 o 
   4   7   1       74.71       70.79      3.79 o 
   5   7   1       99.15       83.25      9.29 o 
   6   7   1       57.37       63.51      6.53 o 
   7   7   1        0.56        1.11      2.03 o 
   8   7   1       18.88       19.74      5.09 o 
  -8   8   1        1.24        3.84      2.00 o 
  -7   8   1       25.52       34.84      4.36 o 
  -6   8   1        6.59       11.93      7.23 o 
  -5   8   1        0.27        4.68      1.48 o 
  -4   8   1       33.49       44.73      4.58 o 
  -3   8   1        0.43        2.99      1.49 o 
  -2   8   1        0.28        1.32      1.14 o 
  -1   8   1       34.48       33.83      3.30 o 
   0   8   1       81.93       81.55      4.09 o 
   1   8   1      159.99      152.85      6.69 o 
   2   8   1       86.48       82.80      4.20 o 
   3   8   1      134.25      136.09      8.32 o 
   4   8   1        8.62        7.69      1.92 o 
   5   8   1       35.35       37.14      6.44 o 
   6   8   1        2.44        2.25      1.36 o 
   7   8   1        3.33        4.14      1.43 o 
  -6   9   1        5.26        4.08      1.38 o 
  -5   9   1       12.41       14.14      3.31 o 
  -4   9   1        0.12        2.71      2.71 o 
  -3   9   1        9.84        9.28      2.07 o 
  -2   9   1        1.15        3.48      1.25 o 
  -1   9   1        0.03        1.83      1.31 o 
   0   9   1      149.25      141.20      5.74 o 
   1   9   1        0.37        2.64      1.41 o 
   2   9   1      124.88      109.78      5.07 o 
   3   9   1       41.21       43.21      4.16 o 
   4   9   1        1.68        5.54      1.53 o 
   5   9   1        0.44        0.27      1.49 o 
   6   9   1        2.50        3.62      1.65 o 
  -5  10   1        7.49        5.16      3.23 o 
  -4  10   1        4.76        9.98      1.88 o 
  -3  10   1        7.01       10.11      2.16 o 
  -2  10   1       50.36       64.20      4.86 o 
  -1  10   1       22.02       22.04      2.81 o 
   0  10   1      226.61      204.27     12.47 o 
   1  10   1        0.20        4.26      1.36 o 
   2  10   1       32.29       36.70      3.68 o 
   3  10   1        0.00        2.19      1.47 o 
   4  10   1        1.76        3.81      1.56 o 
   5  10   1        5.56        3.86      1.72 o 
  -2  11   1       57.83       64.31      8.25 o 
  -1  11   1       52.35       64.94      5.64 o 
   0  11   1        2.52        6.29      1.59 o 
   1  11   1       20.37       26.82      3.06 o 
   2  11   1        1.08        2.20      2.98 o 
 -11   0   2       36.34       40.33      7.60 o 
 -10   0   2       28.98       35.79      7.85 o 
  -9   0   2       35.59       32.48      7.23 o 
  -8   0   2        2.24        1.96      1.96 o 
  -7   0   2      301.75      247.24     13.48 o 
  -6   0   2       35.40       29.68      2.94 o 
  -5   0   2       21.16       23.32      2.82 o 
  -4   0   2        0.30        0.97      0.55 o 
  -3   0   2      245.63      225.80      3.47 o 
  -2   0   2     4615.58     3860.50     28.32 o 
  -1   0   2       52.89       58.10      2.21 o 
   0   0   2     8408.65     5504.70    182.40 o 
   1   0   2       39.41       41.19      2.33 o 
   2   0   2       44.18       42.04      2.82 o 
   3   0   2     5672.11     5417.62     38.61 o 
   4   0   2     1777.87     1978.67     25.37 o 
   5   0   2      410.95      398.79     39.65 o 
   6   0   2       13.80       14.76      2.46 o 
   7   0   2      122.26      108.76      6.62 o 
   8   0   2        9.06       22.43      5.64 o 
   9   0   2       15.63       18.63      5.27 o 
  10   0   2        1.50        3.80      3.06 o 
  11   0   2       20.32       25.25      5.76 o 
 -11   1   2       43.41       47.00      6.63 o 
 -10   1   2       11.11       14.76      3.15 o 
  -9   1   2        0.72        2.94      1.91 o 
  -8   1   2        0.04        0.68      1.41 o 
  -7   1   2      206.77      176.74      8.93 o 
  -6   1   2       14.60       13.22      1.40 o 
  -5   1   2      512.14      471.08     25.11 o 
  -4   1   2       15.21       19.53      1.43 o 
  -3   1   2     5171.66     4995.60    166.16 o 
  -2   1   2    11112.88     9266.54   1141.27 o 
  -1   1   2     2125.08     2134.99    103.04 o 
   0   1   2        1.13        2.09      0.45 o 
   1   1   2     6173.51     5303.85    153.80 o 
   2   1   2     1595.15     1585.97     74.71 o 
   3   1   2      317.28      327.16     22.30 o 
   4   1   2      121.68      124.73      8.37 o 
   5   1   2      327.52      337.96     23.52 o 
   6   1   2       40.72       43.00      3.33 o 
   7   1   2        1.24        3.08      0.99 o 
   8   1   2       10.30       11.83      2.09 o 
   9   1   2       22.00       24.44      4.32 o 
  10   1   2        3.49        4.92      1.90 o 
  11   1   2        4.59        7.99      2.39 o 
 -11   2   2        1.62        5.62      2.16 o 
 -10   2   2       72.44       81.19      6.82 o 
  -9   2   2       14.67       15.26      3.34 o 
  -8   2   2        2.53        1.16      1.41 o 
  -7   2   2       53.05       60.14     10.17 o 
  -6   2   2      147.87      146.28      9.34 o 
  -5   2   2      644.33      662.48     46.83 o 
  -4   2   2       18.51       19.99      2.49 o 
  -3   2   2     1493.63     1566.69     39.01 o 
  -2   2   2     1601.11     1669.08     70.92 o 
  -1   2   2     1643.82     1616.26     37.62 o 
   0   2   2     4714.42     4973.76     87.44 o 
   1   2   2      445.98      440.77     15.66 o 
   2   2   2       20.35       23.55      1.58 o 
   3   2   2     6552.42     6515.94    343.63 o 
   4   2   2      239.16      246.17     16.74 o 
   5   2   2       39.38       37.25      2.83 o 
   6   2   2       77.18       71.37      4.51 o 
   7   2   2        0.59        0.94      1.12 o 
   8   2   2       84.12       74.79      9.13 o 
   9   2   2       37.59       44.78     13.48 o 
  10   2   2       82.31       80.74      8.76 o 
  11   2   2        3.30        9.63      2.37 o 
 -11   3   2        0.13        4.70      2.27 o 
 -10   3   2       85.98       85.92     13.05 o 
  -9   3   2      172.55      162.35     34.08 o 
  -8   3   2      123.15      128.37     10.36 o 
  -7   3   2       22.50       22.33      2.76 o 
  -6   3   2        2.08        2.34      1.00 o 
  -5   3   2      318.61      314.01     14.28 o 
  -4   3   2        0.94        2.36      1.19 o 
  -3   3   2     1518.44     1582.69     72.42 o 
  -2   3   2       12.09        9.97      1.10 o 
  -1   3   2     2851.67     2966.79     75.84 o 
   0   3   2      195.77      216.25      9.18 o 
   1   3   2       10.49       21.38      1.33 o 
   2   3   2      356.61      356.30     21.55 o 
   3   3   2      437.37      403.81     31.27 o 
   4   3   2       18.78       22.80      2.38 o 
   5   3   2       51.58       54.03      3.84 o 
   6   3   2        4.22        5.18      1.15 o 
   7   3   2      181.37      174.14     22.25 o 
   8   3   2       14.83       10.34      2.64 o 
   9   3   2       11.06       12.23      2.77 o 
  10   3   2       20.81       30.06      9.93 o 
 -10   4   2        1.30        2.07      3.62 o 
  -9   4   2       16.20       23.54      5.88 o 
  -8   4   2        8.57       10.90      2.48 o 
  -7   4   2      274.52      255.56     11.78 o 
  -6   4   2      419.20      333.38     26.02 o 
  -5   4   2      653.75      716.56     59.88 o 
  -4   4   2      212.81      242.13     11.91 o 
  -3   4   2      206.50      216.55      7.63 o 
  -2   4   2        6.87        7.56      0.90 o 
  -1   4   2       75.73       65.88      2.95 o 
   0   4   2       67.85       76.49      2.70 o 
   1   4   2     1349.08     1443.68     44.48 o 
   2   4   2      218.80      236.64     13.75 o 
   3   4   2      721.95      832.78     59.72 o 
   4   4   2      482.40      441.16     30.85 o 
   5   4   2       74.99       64.90      5.48 o 
   6   4   2        9.96       11.10      2.82 o 
   7   4   2      253.63      222.64     26.05 o 
   8   4   2       30.75       33.61      4.97 o 
   9   4   2       40.65       48.63      6.20 o 
  10   4   2        8.19       17.28      5.39 o 
 -10   5   2       13.40       11.64      3.68 o 
  -9   5   2       16.33       12.64      3.03 o 
  -8   5   2       16.42       16.69      3.04 o 
  -7   5   2       15.84       18.95      3.10 o 
  -6   5   2      409.51      431.85     19.37 o 
  -5   5   2      118.68      109.85      6.40 o 
  -4   5   2       34.48       29.06      2.39 o 
  -3   5   2      227.64      245.54     10.47 o 
  -2   5   2       16.05       14.26      1.10 o 
  -1   5   2       30.87       45.93      3.26 o 
   0   5   2     1107.57     1268.12     43.35 o 
   1   5   2     2015.65     2043.47     70.03 o 
   2   5   2        8.88       10.50      1.51 o 
   3   5   2      283.86      299.10      8.03 o 
   4   5   2       13.24       12.94      1.83 o 
   5   5   2      131.25      130.51      9.67 o 
   6   5   2        0.60        3.58      1.54 o 
   7   5   2      241.73      223.82     31.99 o 
   8   5   2        8.02        7.21      3.13 o 
   9   5   2       43.04       47.18      5.98 o 
  10   5   2       11.00       18.02      4.05 o 
  -9   6   2       64.28       61.25      6.61 o 
  -8   6   2       24.88       20.37      5.35 o 
  -7   6   2       21.26       19.16      3.16 o 
  -6   6   2      291.94      272.65     14.46 o 
  -5   6   2       12.40       16.16      2.57 o 
  -4   6   2      236.40      233.67     14.01 o 
  -3   6   2       12.64       13.79      2.02 o 
  -2   6   2       36.83       38.32      2.61 o 
  -1   6   2        1.06        0.45      0.71 o 
   0   6   2      268.80      291.80     14.53 o 
   1   6   2      169.37      174.28      5.16 o 
   2   6   2        0.12        1.75      0.82 o 
   3   6   2      147.54      141.69      7.04 o 
   4   6   2       93.63       87.39      6.32 o 
   5   6   2       54.82       49.36      4.95 o 
   6   6   2      394.57      347.80     35.90 o 
   7   6   2       27.26       26.59      3.63 o 
   8   6   2       33.39       43.27      9.75 o 
   9   6   2        5.65       15.51      4.05 o 
  -9   7   2       41.37       36.03      4.36 o 
  -8   7   2       34.54       35.09      5.99 o 
  -7   7   2       37.25       37.33      9.20 o 
  -6   7   2       31.12       33.34      4.90 o 
  -5   7   2        7.12        9.63      2.01 o 
  -4   7   2        4.43        6.88      1.69 o 
  -3   7   2        1.62        3.20      1.15 o 
  -2   7   2      122.36      121.61      8.32 o 
  -1   7   2        9.57        8.60      1.52 o 
   0   7   2        0.01        0.39      0.78 o 
   1   7   2       64.53       59.63      3.37 o 
   2   7   2      331.38      339.29      8.21 o 
   3   7   2      101.99       94.38      4.27 o 
   4   7   2       98.57       89.38      5.00 o 
   5   7   2       53.64       53.26      5.56 o 
   6   7   2       24.69       27.90      3.22 o 
   7   7   2        0.19        1.84      1.23 o 
   8   7   2        1.55        2.84      1.90 o 
  -8   8   2        6.92        8.25      1.69 o 
  -7   8   2        6.50        8.21      1.96 o 
  -6   8   2       37.07       51.44      8.98 o 
  -5   8   2       11.06       13.07      2.48 o 
  -4   8   2       14.90       14.13      2.42 o 
  -3   8   2      210.27      183.52      6.28 o 
  -2   8   2        1.86        3.29      1.02 o 
  -1   8   2       15.46       15.00      2.18 o 
   0   8   2       43.04       46.54      3.90 o 
   1   8   2      385.33      373.65     19.78 o 
   2   8   2       39.89       45.23      3.85 o 
   3   8   2      290.14      278.07      9.73 o 
   4   8   2       28.55       36.36      9.07 o 
   5   8   2       53.55       57.29      6.63 o 
   6   8   2        0.90        0.40      1.02 o 
   7   8   2        7.47        9.26      3.77 o 
  -6   9   2        9.78       19.26      3.35 o 
  -5   9   2        1.32        3.92      1.39 o 
  -4   9   2        0.76        2.28      1.90 o 
  -3   9   2        6.83        9.71      2.91 o 
  -2   9   2       43.83       51.62      4.27 o 
  -1   9   2      275.36      238.48      7.55 o 
   0   9   2        1.54        2.23      1.21 o 
   1   9   2      125.23      131.56      7.74 o 
   2   9   2        0.65        3.12      1.19 o 
   3   9   2        0.30        0.72      1.32 o 
   4   9   2        0.03       -0.08      2.33 o 
   5   9   2        3.08        2.81      1.59 o 
   6   9   2        3.63        7.36      1.78 o 
  -5  10   2        4.67        8.46      1.72 o 
  -4  10   2        2.44        5.92      1.59 o 
  -3  10   2       23.64       26.37      3.61 o 
  -2  10   2       16.33       20.27      2.66 o 
  -1  10   2        1.38        4.84      1.41 o 
   0  10   2       28.05       26.58      3.13 o 
   1  10   2       13.90       23.71      2.94 o 
   2  10   2        2.24        1.68      1.17 o 
   3  10   2        0.39        1.16      1.27 o 
   4  10   2       10.25       16.43      3.77 o 
  -2  11   2       62.15       55.57      6.85 o 
  -1  11   2       11.25       15.30      2.65 o 
   0  11   2        2.09        6.87      1.86 o 
   1  11   2       23.74       37.53      3.77 o 
 -11   1   3       10.61       10.74      3.74 o 
 -10   1   3       18.19       17.70      3.72 o 
  -9   1   3      139.01      129.45     20.47 o 
  -8   1   3        0.14        2.64      1.71 o 
  -7   1   3      167.05      153.37      9.39 o 
  -6   1   3       53.04       37.24      2.57 o 
  -5   1   3       15.81       14.12      1.36 o 
  -4   1   3      515.55      558.99     21.24 o 
  -3   1   3     2330.05     2360.18     66.62 o 
  -2   1   3    15561.41    12713.71   1737.62 o 
  -1   1   3    14989.00    10832.10    465.03 o 
   0   1   3      376.68      401.60      9.94 o 
   1   1   3    10032.19     8586.11    193.51 o 
   2   1   3       45.07       59.61      1.90 o 
   3   1   3       95.96       99.36      4.90 o 
   4   1   3      190.52      187.87      9.09 o 
   5   1   3        0.15        1.73      0.84 o 
   6   1   3        4.97        5.50      1.27 o 
   7   1   3      151.30      177.69     13.22 o 
   8   1   3        3.85        4.21      1.43 o 
   9   1   3       19.00       27.36      4.57 o 
  10   1   3       22.28       23.37      4.17 o 
  11   1   3       39.00       36.74      7.72 o 
 -11   2   3       26.55       29.23      5.82 o 
 -10   2   3        1.54        5.27      2.08 o 
  -9   2   3       28.26       28.55      4.81 o 
  -8   2   3      256.24      227.26     24.76 o 
  -7   2   3      189.93      174.62     18.75 o 
  -6   2   3      281.68      246.73      6.93 o 
  -5   2   3        0.26        1.71      0.51 o 
  -4   2   3      173.73      148.95      5.48 o 
  -3   2   3       98.15      120.93      6.99 o 
  -2   2   3       60.37       53.32      2.83 o 
  -1   2   3      666.61      689.97     16.82 o 
   0   2   3      817.27      831.59     31.87 o 
   1   2   3     5782.47     5441.71    257.04 o 
   2   2   3     2508.31     2510.46    124.73 o 
   3   2   3      357.08      400.09     21.64 o 
   4   2   3       32.84       33.02      2.28 o 
   5   2   3       18.79       16.53      2.00 o 
   6   2   3        0.37        0.32      0.72 o 
   7   2   3        0.03        1.68      1.29 o 
   8   2   3        0.23        1.02      1.51 o 
   9   2   3        8.28        9.23      2.76 o 
  10   2   3        1.50        9.20      3.19 o 
 -11   3   3        3.73        7.33      2.60 o 
 -10   3   3       62.32       52.87      6.67 o 
  -9   3   3       38.96       39.69      5.65 o 
  -8   3   3       21.70       21.49      6.25 o 
  -7   3   3       87.34       78.22      6.27 o 
  -6   3   3      441.89      390.23     24.11 o 
  -5   3   3      665.41      659.37     46.58 o 
  -4   3   3     1671.37     1766.77     46.36 o 
  -3   3   3      188.20      218.92      9.89 o 
  -2   3   3        4.28       13.11      0.98 o 
  -1   3   3     2482.42     2666.30     50.79 o 
   0   3   3      937.45     1126.00     19.95 o 
   1   3   3      203.91      213.86      9.88 o 
   2   3   3     2336.25     2343.06    155.47 o 
   3   3   3        0.75        2.25      0.64 o 
   4   3   3        0.75        0.49      0.55 o 
   5   3   3      125.97      131.73      7.41 o 
   6   3   3       38.22       42.24      4.15 o 
   7   3   3        5.78        8.47      2.12 o 
   8   3   3      119.51      110.81      9.07 o 
   9   3   3       39.40       33.17      5.27 o 
  10   3   3       15.47       12.67      4.35 o 
 -10   4   3        2.45        4.44      3.25 o 
  -9   4   3       60.13       72.57      8.70 o 
  -8   4   3        8.72        9.17      1.95 o 
  -7   4   3      278.58      213.53     22.30 o 
  -6   4   3        7.43       13.29      3.31 o 
  -5   4   3     1344.52     1476.68    100.94 o 
  -4   4   3      151.25      185.44      6.19 o 
  -3   4   3      393.21      406.33     18.45 o 
  -2   4   3     2290.80     2542.33     52.87 o 
  -1   4   3      530.34      520.84      9.86 o 
   0   4   3      251.82      278.41      9.80 o 
   1   4   3      587.42      655.52     20.47 o 
   2   4   3      547.07      580.73     22.75 o 
   3   4   3      107.76       87.57      5.74 o 
   4   4   3      214.60      197.43     10.89 o 
   5   4   3      104.01       96.31      7.87 o 
   6   4   3       58.45       55.30      5.03 o 
   7   4   3        0.33        1.74      1.68 o 
   8   4   3       23.33       24.64      4.25 o 
   9   4   3        8.69       16.83      5.82 o 
  10   4   3        2.54        7.35      2.70 o 
 -10   5   3        2.64       14.34      4.66 o 
  -9   5   3        1.29        3.96      1.63 o 
  -8   5   3       54.22       55.92     10.52 o 
  -7   5   3      514.28      411.85     55.30 o 
  -6   5   3        0.18        3.74      1.73 o 
  -5   5   3        2.53        6.28      2.70 o 
  -4   5   3      100.68       97.28      4.57 o 
  -3   5   3      587.86      605.03     21.72 o 
  -2   5   3       23.67       26.71      2.17 o 
  -1   5   3      196.97      185.32      5.18 o 
   0   5   3       42.71       50.85      5.29 o 
   1   5   3        1.57        5.02      1.09 o 
   2   5   3      189.93      198.63      6.19 o 
   3   5   3        8.87        8.88      2.82 o 
   4   5   3       21.45       19.46      2.44 o 
   5   5   3      274.02      257.49     17.84 o 
   6   5   3      185.29      167.75     13.68 o 
   7   5   3       59.26       61.19      6.68 o 
   8   5   3       62.86       65.03      7.05 o 
   9   5   3        0.01        4.76      2.57 o 
  -9   6   3        8.62       12.83      2.47 o 
  -8   6   3       50.42       49.41      8.84 o 
  -7   6   3       81.75       71.34      7.34 o 
  -6   6   3       64.66       69.67      6.31 o 
  -5   6   3      183.86      201.92     15.18 o 
  -4   6   3        9.93       10.14      2.03 o 
  -3   6   3       29.26       29.47      2.62 o 
  -2   6   3       39.98       43.81      2.58 o 
  -1   6   3       28.90       37.23      2.66 o 
   0   6   3       37.37       39.76      2.78 o 
   1   6   3       84.72      103.01      4.72 o 
   2   6   3       17.44       18.43      2.16 o 
   3   6   3      208.56      200.84     10.39 o 
   4   6   3        9.18       13.30      1.88 o 
   5   6   3      739.70      682.42     43.93 o 
   6   6   3       51.59       54.38      9.32 o 
   7   6   3        6.21        9.90      2.90 o 
   8   6   3       57.53       48.16     11.34 o 
   9   6   3        5.32        8.96      2.68 o 
  -9   7   3        1.13        0.33      1.55 o 
  -8   7   3        2.02        0.81      1.30 o 
  -7   7   3       15.23       24.39      6.01 o 
  -6   7   3       14.82       15.64      3.32 o 
  -5   7   3        5.25        7.25      1.78 o 
  -4   7   3        8.41        9.90      2.06 o 
  -3   7   3       55.38       49.50      3.17 o 
  -2   7   3       49.14       46.68      3.10 o 
  -1   7   3      250.94      241.60      6.92 o 
   0   7   3       43.87       39.34      3.25 o 
   1   7   3       24.77       25.27      2.73 o 
   2   7   3        0.03        1.73      0.94 o 
   3   7   3      296.11      297.29     13.99 o 
   4   7   3       53.47       52.87      4.96 o 
   5   7   3      136.00      124.72      8.58 o 
   6   7   3        5.51        4.37      1.41 o 
   7   7   3        0.29        2.32      1.62 o 
   8   7   3        1.37        5.92      1.99 o 
  -8   8   3       11.42       11.88      2.92 o 
  -7   8   3        6.13        7.23      3.19 o 
  -6   8   3       13.90       18.98      3.77 o 
  -5   8   3       32.08       40.65      5.39 o 
  -4   8   3        0.11        1.85      1.30 o 
  -3   8   3       55.08       54.58      4.50 o 
  -2   8   3       34.80       33.04      3.18 o 
  -1   8   3        4.11       10.67      3.29 o 
   0   8   3       46.86       48.68      3.86 o 
   1   8   3        2.63        6.48      1.49 o 
   2   8   3      293.00      267.44      9.09 o 
   3   8   3       75.42       75.73      6.88 o 
   4   8   3        1.69        6.84      1.26 o 
   5   8   3        9.52       10.86      2.88 o 
   6   8   3        7.99        9.31      1.66 o 
   7   8   3        7.84        9.78      2.62 o 
  -6   9   3        4.02       10.81      2.00 o 
  -5   9   3        0.97        3.83      2.22 o 
  -4   9   3       16.11       25.84      3.44 o 
  -3   9   3        3.64        7.44      1.98 o 
  -2   9   3       84.64       87.50      5.50 o 
  -1   9   3        1.02        1.91      1.42 o 
   0   9   3      107.13      107.09      6.78 o 
   1   9   3        1.75        3.13      1.65 o 
   2   9   3       31.71       40.67      5.59 o 
   3   9   3       10.81       10.36      2.18 o 
   4   9   3        8.87       13.30      2.44 o 
   5   9   3        0.20        2.79      1.80 o 
   6   9   3       22.01       27.38      3.72 o 
  -5  10   3       15.27       22.95      3.90 o 
  -4  10   3       25.78       32.57      8.76 o 
  -3  10   3        6.13       10.46      2.90 o 
  -2  10   3       23.28       29.15      3.64 o 
  -1  10   3        0.91        3.31      1.40 o 
   0  10   3       22.96       23.86      2.90 o 
   1  10   3       45.95       51.48      4.51 o 
   2  10   3        0.13        1.34      1.30 o 
   3  10   3        9.81       11.49      1.86 o 
   4  10   3        2.66        3.13      1.12 o 
  -2  11   3        0.59        3.13      2.94 o 
  -1  11   3       43.21       47.06      4.97 o 
   0  11   3        0.66        5.75      1.71 o 
   1  11   3        2.34        5.04      2.63 o 
 -11   0   4        0.56        1.72      2.82 o 
 -10   0   4       95.93      110.08     10.91 o 
  -9   0   4      150.20      123.68     11.03 o 
  -8   0   4        1.15        3.55      2.45 o 
  -7   0   4      875.07      811.35     24.15 o 
  -6   0   4      367.57      375.15     16.92 o 
  -5   0   4      946.59      850.53     11.02 o 
  -4   0   4       83.69       85.41      3.49 o 
  -3   0   4      235.90      201.15      6.99 o 
  -2   0   4    13895.83    11504.83    217.03 o 
  -1   0   4        0.64        1.23      0.28 o 
   0   0   4        6.35        7.65      0.99 o 
   1   0   4     1221.21     1323.24     17.04 o 
   2   0   4       31.72       36.77      3.06 o 
   3   0   4     2527.63     2475.11     28.93 o 
   4   0   4      117.13      128.46      7.11 o 
   5   0   4      122.85      130.18      7.72 o 
   6   0   4     1047.02      995.77    118.72 o 
   7   0   4      326.37      315.16     26.72 o 
   8   0   4       30.50       31.08      4.12 o 
   9   0   4      170.22      149.06     12.50 o 
  10   0   4        2.67        4.41      2.94 o 
  11   0   4        7.63        4.17      2.08 o 
 -11   1   4        3.26        3.49      4.23 o 
 -10   1   4       10.35        8.31      2.55 o 
  -9   1   4      114.69      108.90      7.40 o 
  -8   1   4      201.13      171.79     14.16 o 
  -7   1   4       21.80       23.08      3.59 o 
  -6   1   4       75.21       61.81      3.43 o 
  -5   1   4      185.28      195.01      8.76 o 
  -4   1   4        2.27        8.16      1.75 o 
  -3   1   4      231.28      208.75      7.60 o 
  -2   1   4      411.23      492.31     30.83 o 
  -1   1   4      119.28       94.60      2.96 o 
   0   1   4     4082.57     3993.31     82.01 o 
   1   1   4      542.79      567.64     17.48 o 
   2   1   4       21.69       28.15      1.37 o 
   3   1   4       61.80       74.80      6.62 o 
   4   1   4      282.58      269.59     17.23 o 
   5   1   4       73.44       63.65      5.09 o 
   6   1   4      110.82      108.50      5.87 o 
   7   1   4      101.40       98.78      9.44 o 
   8   1   4       14.10       16.85      2.63 o 
   9   1   4        0.18        2.02      1.78 o 
  10   1   4       10.71       12.06      2.60 o 
 -11   2   4       22.77       26.48      4.42 o 
 -10   2   4       19.08       20.13      4.54 o 
  -9   2   4        0.13        1.35      1.69 o 
  -8   2   4        0.06        0.84      2.82 o 
  -7   2   4      191.07      141.54      8.56 o 
  -6   2   4      322.38      306.02     18.22 o 
  -5   2   4       36.19       35.80      3.15 o 
  -4   2   4     1065.42     1225.82     75.32 o 
  -3   2   4     1069.18     1222.73     97.45 o 
  -2   2   4      700.28      690.55     29.49 o 
  -1   2   4      428.56      416.00     13.41 o 
   0   2   4       81.32       82.50      3.60 o 
   1   2   4     4654.64     4677.38    179.70 o 
   2   2   4      972.80      898.44     45.35 o 
   3   2   4      322.97      291.48     11.16 o 
   4   2   4      150.35      160.45     12.59 o 
   5   2   4       12.50       18.39      2.21 o 
   6   2   4        1.84        2.02      1.01 o 
   7   2   4       86.70       95.86      9.36 o 
   8   2   4        2.75        6.64      2.06 o 
   9   2   4       53.38       49.53      4.95 o 
  10   2   4       69.77       73.75      6.15 o 
 -11   3   4        0.08        3.89      3.98 o 
 -10   3   4       16.06       19.97      3.93 o 
  -9   3   4        2.25        6.79      2.26 o 
  -8   3   4        4.83        3.92      1.65 o 
  -7   3   4       56.58       56.02      5.49 o 
  -6   3   4        2.40        4.82      1.84 o 
  -5   3   4        0.88        2.60      1.32 o 
  -4   3   4      925.06     1010.09     45.80 o 
  -3   3   4       42.62       48.92      2.20 o 
  -2   3   4       55.73       56.09      2.05 o 
  -1   3   4      367.02      407.39      8.22 o 
   0   3   4      120.15      113.54      5.47 o 
   1   3   4     2487.37     2566.91    152.02 o 
   2   3   4       10.24       12.85      1.28 o 
   3   3   4     1116.65     1182.94     77.45 o 
   4   3   4        3.22        3.60      0.89 o 
   5   3   4      160.67      162.24      7.84 o 
   6   3   4       28.92       36.40      3.02 o 
   7   3   4       23.24       22.38      5.52 o 
   8   3   4       31.39       39.56      9.07 o 
   9   3   4        0.30       -2.08      3.37 o 
  10   3   4        4.80        4.78      2.57 o 
 -10   4   4        9.59       12.61      3.09 o 
  -9   4   4        0.16        3.92      3.06 o 
  -8   4   4       20.60       20.71      5.15 o 
  -7   4   4       25.32       24.84      3.83 o 
  -6   4   4       24.95       25.12      3.85 o 
  -5   4   4        2.74        6.09      2.33 o 
  -4   4   4       63.55       67.02      2.84 o 
  -3   4   4      668.54      701.87     20.74 o 
  -2   4   4       67.89       62.34      2.63 o 
  -1   4   4     1067.99     1300.87     26.41 o 
   0   4   4      879.52     1005.74     31.21 o 
   1   4   4       56.86       57.17      2.84 o 
   2   4   4      557.06      574.14     34.46 o 
   3   4   4      118.89      103.63      5.44 o 
   4   4   4       42.79       41.67      2.92 o 
   5   4   4       70.85       71.37      4.41 o 
   6   4   4        0.99        3.29      1.76 o 
   7   4   4       10.04        9.29      3.80 o 
   8   4   4       69.60       66.61      6.01 o 
   9   4   4        0.67        5.90      1.93 o 
  10   4   4        4.77        5.15      3.06 o 
 -10   5   4        2.44       10.54      3.31 o 
  -9   5   4        6.95       14.46      4.78 o 
  -8   5   4       18.81       15.67      4.28 o 
  -7   5   4       11.75       16.92      5.03 o 
  -6   5   4      101.49      115.09      6.89 o 
  -5   5   4        6.58       10.60      2.64 o 
  -4   5   4        0.10        0.66      0.73 o 
  -3   5   4        6.42        6.66      0.97 o 
  -2   5   4       42.02       42.33      1.88 o 
  -1   5   4        9.36       12.26      0.77 o 
   0   5   4      328.82      326.02     14.53 o 
   1   5   4      267.51      263.79      6.69 o 
   2   5   4      788.35      738.12     48.67 o 
   3   5   4       51.56       52.51      3.11 o 
   4   5   4        0.81        4.02      0.94 o 
   5   5   4      129.69      128.29      8.62 o 
   6   5   4       14.12       17.63      3.34 o 
   7   5   4       24.86       31.12      7.23 o 
   8   5   4        5.94       11.44      6.01 o 
   9   5   4        4.60       13.23      5.76 o 
  -9   6   4       12.85       13.16      2.54 o 
  -8   6   4        6.12        2.57      2.43 o 
  -7   6   4        0.00        1.85      1.68 o 
  -6   6   4       38.32       49.54      5.89 o 
  -5   6   4       77.50       74.96      4.44 o 
  -4   6   4      151.45      145.79      7.79 o 
  -3   6   4       41.72       37.50      2.70 o 
  -2   6   4       65.75       69.75      3.22 o 
  -1   6   4      171.94      173.77      5.15 o 
   0   6   4      826.00      879.23     14.23 o 
   1   6   4      108.69      107.35      4.09 o 
   2   6   4      627.59      605.10     26.80 o 
   3   6   4       16.33       20.62      2.20 o 
   4   6   4        0.01        1.20      0.85 o 
   5   6   4      109.55      110.44      9.13 o 
   6   6   4        6.64        8.47      2.59 o 
   7   6   4        5.04        8.45      3.86 o 
   8   6   4        1.16        3.12      2.27 o 
   9   6   4       10.78       22.24      5.52 o 
  -9   7   4       37.24       35.07      7.49 o 
  -8   7   4        5.23        5.89      1.95 o 
  -7   7   4        9.98       11.61      3.21 o 
  -6   7   4      135.57      141.56     10.79 o 
  -5   7   4      102.55       96.23      5.69 o 
  -4   7   4       23.12       25.40      3.21 o 
  -3   7   4      202.53      191.99      9.10 o 
  -2   7   4       51.87       54.58      3.82 o 
  -1   7   4        1.30        1.90      0.92 o 
   0   7   4       37.65       38.23      2.97 o 
   1   7   4        2.19        6.20      1.40 o 
   2   7   4     1158.84     1127.26     48.57 o 
   3   7   4      367.12      338.41     22.42 o 
   4   7   4      393.06      332.72     27.55 o 
   5   7   4       92.20       80.65      8.95 o 
   6   7   4       58.66       58.47      7.06 o 
   7   7   4        4.68        8.20      2.20 o 
   8   7   4        1.34        3.67      2.27 o 
  -8   8   4       16.83       21.33      4.48 o 
  -7   8   4        3.53        6.24      2.21 o 
  -6   8   4        0.03        4.24      1.94 o 
  -5   8   4       16.92       25.52      3.18 o 
  -4   8   4        0.05        5.81      2.70 o 
  -3   8   4       57.87       62.86      4.45 o 
  -2   8   4       32.68       36.58      3.41 o 
  -1   8   4      121.35      105.92      4.63 o 
   0   8   4        0.78        4.40      1.24 o 
   1   8   4       84.14       70.58      3.81 o 
   2   8   4       40.56       45.65      3.91 o 
   3   8   4      189.53      163.20     13.37 o 
   4   8   4        1.80        3.92      1.43 o 
   5   8   4        0.19        1.23      1.14 o 
   6   8   4       30.19       27.84      3.23 o 
   7   8   4        8.30       12.01      2.89 o 
  -6   9   4       31.00       41.15      6.44 o 
  -5   9   4       36.51       53.44     20.35 o 
  -4   9   4        6.03        9.52      1.91 o 
  -3   9   4        0.01        0.62      1.21 o 
  -2   9   4       17.85       17.81      2.43 o 
  -1   9   4        1.28        5.69      1.36 o 
   0   9   4       28.05       30.17      4.12 o 
   1   9   4      128.86      120.92      9.61 o 
   2   9   4       27.91       37.54      4.20 o 
   3   9   4       23.72       20.15      2.39 o 
   4   9   4        2.04        4.02      1.69 o 
   5   9   4       49.32       47.71      5.93 o 
   6   9   4       17.24       15.54      3.15 o 
  -5  10   4        4.22        9.38      2.46 o 
  -4  10   4        1.02        4.11      1.85 o 
  -3  10   4       21.18       24.74      4.24 o 
  -2  10   4       37.16       36.41      6.25 o 
  -1  10   4      127.56      111.71      7.09 o 
   0  10   4       54.47       60.12      5.78 o 
   1  10   4       95.68       86.97      5.66 o 
   2  10   4       82.34       77.04      7.40 o 
   3  10   4        0.00        2.45      1.25 o 
   4  10   4        0.96       -0.53      1.41 o 
  -1  11   4        1.67        2.93      1.64 o 
   0  11   4        0.87        4.25      1.75 o 
   1  11   4       17.61       34.23      5.20 o 
 -11   1   5        2.50        4.42      1.99 o 
 -10   1   5        0.77        0.23      1.71 o 
  -9   1   5       25.40       35.55      6.80 o 
  -8   1   5       56.07       55.67      5.24 o 
  -7   1   5      261.27      242.51      9.36 o 
  -6   1   5        4.77       11.57      1.38 o 
  -5   1   5      150.40      148.02      5.99 o 
  -4   1   5      834.99      809.57     38.82 o 
  -3   1   5        2.48        4.04      0.67 o 
  -2   1   5     6582.70     6188.91    313.90 o 
  -1   1   5     4283.25     4287.41    119.76 o 
   0   1   5     2805.12     2944.90     44.45 o 
   1   1   5        1.78        2.15      0.69 o 
   2   1   5     1030.59     1023.05     38.84 o 
   3   1   5      995.20      994.72     59.95 o 
   4   1   5      232.53      250.16     15.51 o 
   5   1   5     1300.24     1323.51     62.99 o 
   6   1   5       34.61       36.79      3.41 o 
   7   1   5        7.10        4.83      1.98 o 
   8   1   5        0.31        2.78      1.54 o 
   9   1   5        1.58        4.17      1.95 o 
  10   1   5        2.13        1.27      1.81 o 
 -11   2   5        2.25        1.49      1.97 o 
 -10   2   5        0.03        0.58      2.15 o 
  -9   2   5        0.19        2.55      1.86 o 
  -8   2   5       14.64        8.45      2.42 o 
  -7   2   5       27.87       27.42      2.46 o 
  -6   2   5        2.97        4.80      2.08 o 
  -5   2   5     1060.56     1123.40     41.37 o 
  -4   2   5      164.34      181.98     13.12 o 
  -3   2   5      392.26      463.01     33.34 o 
  -2   2   5     1482.79     1455.16     62.24 o 
  -1   2   5     3256.25     3320.68     88.57 o 
   0   2   5       34.05       34.98      1.11 o 
   1   2   5       43.75       46.15      2.23 o 
   2   2   5      883.76      966.37     47.70 o 
   3   2   5      409.89      463.25     22.58 o 
   4   2   5     1062.24     1162.87     73.72 o 
   5   2   5        1.01        0.55      0.68 o 
   6   2   5      173.09      166.56     14.67 o 
   7   2   5       12.07       16.78      2.36 o 
   8   2   5       60.82       52.95      5.89 o 
   9   2   5       22.98       24.28      4.16 o 
  10   2   5       13.92       12.41      4.66 o 
 -11   3   5        7.04        8.59      2.81 o 
 -10   3   5       16.43       15.81      3.34 o 
  -9   3   5        9.24       14.07      4.29 o 
  -8   3   5       18.20       19.89      3.92 o 
  -7   3   5       50.14       45.67      3.83 o 
  -6   3   5       66.35       61.76      9.32 o 
  -5   3   5       80.58       85.64      4.88 o 
  -4   3   5     1936.93     1835.52    133.19 o 
  -3   3   5      244.01      269.10     10.43 o 
  -2   3   5       38.28       47.51      2.52 o 
  -1   3   5       81.58       73.40      3.34 o 
   0   3   5      357.35      388.60     14.37 o 
   1   3   5      283.78      280.73     12.24 o 
   2   3   5     1184.32     1333.29     75.97 o 
   3   3   5       82.38       89.49      5.86 o 
   4   3   5       59.68       91.66      5.13 o 
   5   3   5       69.53       71.38      3.75 o 
   6   3   5       33.81       37.97      3.24 o 
   7   3   5       12.65       13.84      3.12 o 
   8   3   5       41.14       47.27      5.76 o 
   9   3   5       48.47       55.25      6.23 o 
  10   3   5        3.93        2.57      3.19 o 
 -10   4   5        0.16        1.30      1.76 o 
  -9   4   5       22.35       29.17      7.48 o 
  -8   4   5        8.41        9.89      1.99 o 
  -7   4   5        1.01        2.55      1.84 o 
  -6   4   5       32.03       33.29      6.37 o 
  -5   4   5      192.51      184.22     25.25 o 
  -4   4   5        6.00        5.24      0.99 o 
  -3   4   5      805.33      841.07     26.56 o 
  -2   4   5     2950.91     3168.57     59.06 o 
  -1   4   5      327.62      373.10      8.89 o 
   0   4   5     3423.26     3785.31     98.78 o 
   1   4   5     2119.77     2109.01    122.97 o 
   2   4   5      390.14      420.57     25.41 o 
   3   4   5        0.00        1.00      0.51 o 
   4   4   5       77.10       74.13      3.45 o 
   5   4   5       72.05       76.40      6.17 o 
   6   4   5       21.69       22.30      2.84 o 
   7   4   5        7.48       11.35      2.64 o 
   8   4   5       35.84       46.22      7.91 o 
   9   4   5       14.61       17.71      3.50 o 
  10   4   5        8.77       15.20      4.29 o 
 -10   5   5        0.09        0.99      3.98 o 
  -9   5   5        0.00        2.33      2.94 o 
  -8   5   5       16.97       16.93      3.03 o 
  -7   5   5       99.18      111.70     11.22 o 
  -6   5   5       19.18       15.05      3.25 o 
  -5   5   5        1.57        4.05      1.64 o 
  -4   5   5       57.14       55.31      2.74 o 
  -3   5   5       40.43       40.46      1.92 o 
  -2   5   5      388.91      410.89      8.97 o 
  -1   5   5      958.76     1054.32     15.93 o 
   0   5   5      135.84      124.72      3.94 o 
   1   5   5       65.66       83.52      4.85 o 
   2   5   5      476.88      439.24     26.68 o 
   3   5   5       17.33       19.64      2.00 o 
   4   5   5        2.64        3.75      0.98 o 
   5   5   5       18.91       26.65      3.33 o 
   6   5   5       63.47       57.14     10.73 o 
   7   5   5       29.81       35.19      8.95 o 
   8   5   5       35.22       46.47     10.79 o 
   9   5   5        1.81        0.67      1.96 o 
  -9   6   5        1.69        3.35      1.81 o 
  -8   6   5        5.13        8.80      2.16 o 
  -7   6   5        0.35        3.23      2.45 o 
  -6   6   5       83.86       81.14      6.06 o 
  -5   6   5      167.47      176.32     17.34 o 
  -4   6   5        0.23        2.60      1.35 o 
  -3   6   5      126.66      124.30      4.37 o 
  -2   6   5       96.22       94.17      4.51 o 
  -1   6   5      178.96      179.74      7.31 o 
   0   6   5      215.53      223.78      7.00 o 
   1   6   5      362.66      397.64     17.88 o 
   2   6   5        4.40        8.37      1.82 o 
   3   6   5      213.23      181.14     12.82 o 
   4   6   5       95.66       85.54      4.39 o 
   5   6   5       61.58       64.02      4.37 o 
   6   6   5       54.47       57.30      9.92 o 
   7   6   5        7.92       15.43      3.33 o 
   8   6   5        0.05        2.27      3.25 o 
   9   6   5        1.04       -1.41      1.90 o 
  -9   7   5        0.05        1.16      1.56 o 
  -8   7   5        8.41       15.25      3.62 o 
  -7   7   5       17.06       22.24      5.95 o 
  -6   7   5        1.02        3.87      1.68 o 
  -5   7   5        0.42        5.74      1.71 o 
  -4   7   5       84.74       84.68      6.38 o 
  -3   7   5       95.27       88.19      5.79 o 
  -2   7   5        7.72        7.85      1.41 o 
  -1   7   5       11.88       16.68      2.12 o 
   0   7   5        3.05        7.00      1.35 o 
   1   7   5      461.05      444.45     10.98 o 
   2   7   5       59.06       60.73      4.51 o 
   3   7   5        0.14        2.98      1.03 o 
   4   7   5        0.02        2.89      1.10 o 
   5   7   5        1.93        4.75      1.28 o 
   6   7   5        0.24        2.10      1.32 o 
   7   7   5        2.01        7.17      2.34 o 
   8   7   5       13.85       19.76      7.54 o 
  -8   8   5        2.31        4.43      2.63 o 
  -7   8   5       18.00       24.31      4.41 o 
  -6   8   5        1.43        1.89      2.07 o 
  -5   8   5        1.08        2.03      1.51 o 
  -4   8   5        2.50        3.17      1.42 o 
  -3   8   5        6.11       13.07      2.91 o 
  -2   8   5        4.12        5.98      1.37 o 
  -1   8   5       27.48       28.81      2.96 o 
   0   8   5        2.04        4.45      1.30 o 
   1   8   5      114.27      120.68      5.75 o 
   2   8   5        8.34       11.22      1.81 o 
   3   8   5      212.76      180.40     13.29 o 
   4   8   5        1.59        3.90      1.14 o 
   5   8   5        0.17        1.86      1.22 o 
   6   8   5       10.45       16.48      2.48 o 
   7   8   5        6.40        7.40      2.20 o 
  -6   9   5        2.46        2.30      2.21 o 
  -5   9   5        0.49       -0.04      1.69 o 
  -4   9   5        1.44        5.71      2.18 o 
  -3   9   5       69.57       70.82      6.82 o 
  -2   9   5        0.21        0.81      2.21 o 
  -1   9   5       33.22       34.90      5.60 o 
   0   9   5       66.13       58.50      5.49 o 
   1   9   5       34.30       42.27      5.89 o 
   2   9   5      118.51      102.02      6.61 o 
   3   9   5       37.19       36.61      3.53 o 
   4   9   5       24.48       27.37      3.27 o 
   5   9   5       19.62       23.20      4.37 o 
   6   9   5        8.50        7.28      1.60 o 
  -5  10   5        5.94       11.53      6.13 o 
  -4  10   5        6.48        6.91      2.27 o 
  -3  10   5        9.96       10.71      4.05 o 
  -2  10   5        3.50        5.90      4.47 o 
  -1  10   5        0.70        1.89      1.46 o 
   0  10   5       14.42       13.48      2.41 o 
   1  10   5        1.92        4.21      1.74 o 
   2  10   5        8.67        7.87      1.67 o 
   3  10   5        0.08        0.22      1.11 o 
   4  10   5       29.96       24.52      5.03 o 
   0  11   5       40.76       42.78      4.05 o 
 -11   0   6        0.23       -0.25      2.45 o 
 -10   0   6       48.44       41.43      8.46 o 
  -9   0   6       74.11       63.01      9.44 o 
  -8   0   6      326.83      307.92     16.06 o 
  -7   0   6     1024.20      857.32     24.64 o 
  -6   0   6       87.39       91.32      7.23 o 
  -5   0   6      134.64      136.92      3.14 o 
  -4   0   6       71.70       68.80      2.69 o 
  -3   0   6      729.14      724.67      8.39 o 
  -2   0   6     7555.09     7482.34    324.95 o 
  -1   0   6     6323.48     6464.29    264.12 o 
   0   0   6     1157.24     1231.61     25.09 o 
   1   0   6     7326.31     7169.98    304.49 o 
   3   0   6      572.72      664.62     16.67 o 
   4   0   6      165.31      145.87      8.34 o 
   5   0   6       34.41       39.72      5.64 o 
   6   0   6      400.15      344.67     37.26 o 
   7   0   6      309.20      293.64     17.77 o 
   8   0   6       25.60       31.94      4.55 o 
   9   0   6       16.26       15.44      4.41 o 
  10   0   6        3.52        6.01      3.19 o 
 -11   1   6        2.72       10.98      2.50 o 
 -10   1   6        6.99        9.15      5.39 o 
  -9   1   6      249.75      230.55     10.61 o 
  -8   1   6       25.53       27.30      4.24 o 
  -7   1   6        0.01        1.13      1.12 o 
  -6   1   6     1504.20     1356.41     46.32 o 
  -5   1   6      522.65      509.30     25.05 o 
  -4   1   6       16.57       16.66      1.62 o 
  -3   1   6      189.24      173.64     10.36 o 
  -2   1   6     1224.17     1220.14     45.45 o 
  -1   1   6     1314.43     1415.15     42.26 o 
   0   1   6      763.36      837.08     14.56 o 
   1   1   6       95.93      105.81      4.05 o 
   2   1   6       91.01       92.39      4.09 o 
   3   1   6        2.65        3.29      0.96 o 
   4   1   6       38.58       34.26      2.65 o 
   5   1   6       14.70       10.83      1.78 o 
   6   1   6       15.46       23.77      3.00 o 
   7   1   6       48.50       53.94      5.72 o 
   8   1   6        1.67        3.78      1.24 o 
   9   1   6        2.00        3.08      1.73 o 
  10   1   6        1.19        3.82      1.95 o 
 -11   2   6       32.26       40.77      5.74 o 
 -10   2   6        0.22        1.78      4.11 o 
  -9   2   6        5.20        7.88      4.11 o 
  -8   2   6        0.15       -0.53      1.34 o 
  -7   2   6        8.89       11.08      1.51 o 
  -6   2   6       55.21       45.74      4.30 o 
  -5   2   6       59.30       51.88      4.11 o 
  -4   2   6     1074.95     1225.99     80.35 o 
  -3   2   6        0.06        0.40      0.49 o 
  -2   2   6      280.89      285.68     10.61 o 
  -1   2   6     1224.22     1307.39     34.74 o 
   0   2   6        9.46        7.43      0.57 o 
   1   2   6      423.23      526.16     17.06 o 
   2   2   6     2405.20     2591.79     96.11 o 
   3   2   6     1823.92     1737.77     69.04 o 
   4   2   6      540.56      572.55     36.05 o 
   5   2   6      167.62      152.99      5.64 o 
   6   2   6       92.58       86.51      7.33 o 
   7   2   6       49.22       51.95      4.09 o 
   8   2   6       82.55       76.99      7.17 o 
   9   2   6       13.61       17.21      3.36 o 
  10   2   6        6.20       12.23      3.86 o 
 -11   3   6        0.83        4.29      2.94 o 
 -10   3   6       88.62       84.73      6.87 o 
  -9   3   6       46.48       35.81      6.19 o 
  -8   3   6       55.93       50.56      8.52 o 
  -7   3   6       71.62       79.87      9.32 o 
  -6   3   6        0.20        1.05      1.29 o 
  -5   3   6       26.02       26.62      3.36 o 
  -4   3   6     1088.12     1243.78     84.09 o 
  -3   3   6      898.27      983.19     41.77 o 
  -2   3   6        3.31        5.41      0.54 o 
  -1   3   6      468.32      476.37     14.74 o 
   0   3   6       68.28       87.91      3.09 o 
   1   3   6      605.78      692.47     45.15 o 
   2   3   6      243.97      255.10     13.66 o 
   3   3   6       24.58       33.19      2.23 o 
   4   3   6      320.32      308.32     16.79 o 
   5   3   6       12.66       16.76      2.34 o 
   6   3   6       16.62       20.55      3.89 o 
   7   3   6        2.47        2.04      1.74 o 
   8   3   6        2.04        7.18      6.31 o 
   9   3   6       32.15       47.49      7.29 o 
  10   3   6        0.33        7.60      3.19 o 
 -10   4   6        1.60        3.93      1.90 o 
  -9   4   6        4.21        5.58      2.32 o 
  -8   4   6       27.76       22.28      3.12 o 
  -7   4   6      258.46      274.58     18.08 o 
  -6   4   6        0.91        3.58      1.70 o 
  -5   4   6        4.15        4.33      1.64 o 
  -4   4   6        2.72        5.20      1.81 o 
  -3   4   6      142.12      136.70      6.69 o 
  -2   4   6      474.97      456.24     18.51 o 
  -1   4   6        9.52        9.40      0.73 o 
   0   4   6       51.99       67.14      2.96 o 
   1   4   6     1741.85     1864.49    108.52 o 
   2   4   6      338.29      325.79     21.09 o 
   3   4   6        0.11        0.60      0.68 o 
   4   4   6        1.44        3.43      0.82 o 
   5   4   6        2.90        3.11      1.14 o 
   6   4   6      132.26      115.80      6.74 o 
   7   4   6        1.98        1.03      2.45 o 
   8   4   6       54.01       65.72     13.05 o 
   9   4   6        1.87        2.88      2.08 o 
 -10   5   6        2.06        1.45      3.13 o 
  -9   5   6        0.73        7.97      3.80 o 
  -8   5   6        1.57        1.35      3.06 o 
  -7   5   6      131.77      122.15      8.09 o 
  -6   5   6       66.11       60.20      4.99 o 
  -5   5   6        5.84        7.15      1.64 o 
  -4   5   6       23.11       21.64      2.15 o 
  -3   5   6      153.20      154.06      3.72 o 
  -2   5   6        2.11        1.61      0.52 o 
  -1   5   6      699.84      764.02     30.41 o 
   0   5   6      278.60      260.50     19.18 o 
   1   5   6       59.40       54.05      4.75 o 
   2   5   6      492.92      467.17     33.10 o 
   3   5   6      303.70      279.43     23.67 o 
   4   5   6        0.16        0.78      0.88 o 
   5   5   6        0.87        3.34      1.08 o 
   6   5   6       11.64        9.87      2.88 o 
   7   5   6        1.87        7.65      3.86 o 
   8   5   6       23.00       30.69      4.68 o 
   9   5   6       19.97       19.51      3.96 o 
  -9   6   6        0.00        1.79      2.02 o 
  -8   6   6       31.92       34.37      5.15 o 
  -7   6   6        0.23        2.88      1.96 o 
  -6   6   6        8.57        9.03      2.34 o 
  -5   6   6      320.25      333.74     21.21 o 
  -4   6   6      184.72      167.75     12.79 o 
  -3   6   6        0.61        2.85      0.86 o 
  -2   6   6      125.94      119.87      4.19 o 
  -1   6   6      351.50      321.80      8.08 o 
   0   6   6      457.40      424.50     24.04 o 
   1   6   6       78.73       68.97      5.38 o 
   2   6   6       30.31       37.17      2.75 o 
   3   6   6      161.39      156.33      6.93 o 
   4   6   6       14.23       14.41      1.79 o 
   5   6   6       22.89       28.53      3.38 o 
   6   6   6        1.22        2.15      1.33 o 
   7   6   6       11.66       14.46      3.14 o 
   8   6   6        0.87        2.62      7.54 o 
  -9   7   6       39.93       38.95      4.76 o 
  -8   7   6       11.77       12.03      2.62 o 
  -7   7   6       23.09       32.83     12.20 o 
  -6   7   6        1.72        2.88      1.69 o 
  -5   7   6        1.58        0.20      1.29 o 
  -4   7   6       11.85       10.85      2.03 o 
  -3   7   6      181.07      175.17     10.17 o 
  -2   7   6       20.76       24.91      2.60 o 
  -1   7   6      118.67      110.00      4.79 o 
   0   7   6        3.56        3.19      0.94 o 
   1   7   6      146.92      133.97      7.43 o 
   2   7   6      261.19      217.94     11.73 o 
   3   7   6       47.14       50.44      3.25 o 
   4   7   6       41.02       45.61      3.53 o 
   5   7   6       12.16       14.97      2.33 o 
   6   7   6        0.12        2.40      1.39 o 
   7   7   6        2.27        5.13      3.86 o 
   8   7   6        0.49        2.79      2.02 o 
  -8   8   6       46.92       64.67      7.63 o 
  -7   8   6        4.96       13.40      3.37 o 
  -6   8   6        7.59       15.02      3.40 o 
  -5   8   6       50.85       52.52      6.42 o 
  -4   8   6       13.93       16.75      3.92 o 
  -3   8   6        9.33       13.75      3.18 o 
  -2   8   6        7.01        8.83      1.89 o 
  -1   8   6        3.44        8.23      2.05 o 
   0   8   6       51.71       49.89      4.02 o 
   1   8   6       12.08       10.74      1.64 o 
   2   8   6        1.76        1.63      1.27 o 
   3   8   6        0.01        3.66      1.10 o 
   4   8   6       95.09       81.65      3.90 o 
   5   8   6        3.34        8.81      2.07 o 
   6   8   6        5.21        5.43      1.67 o 
   7   8   6        3.42        7.03      4.05 o 
  -6   9   6       19.66       26.50      4.51 o 
  -5   9   6       13.80       21.65      3.68 o 
  -4   9   6        0.56        3.67      1.74 o 
  -3   9   6        0.00        3.75      1.80 o 
  -2   9   6       81.98       81.51     13.12 o 
  -1   9   6      184.73      181.56     21.33 o 
   0   9   6       31.15       29.06      3.21 o 
   1   9   6       32.03       33.02      3.44 o 
   2   9   6        4.49        3.85      1.32 o 
   3   9   6        1.22        4.03      1.42 o 
   4   9   6       36.93       47.59      4.41 o 
   5   9   6       17.65       18.39      2.94 o 
  -4  10   6       19.58       24.38      3.80 o 
  -3  10   6       29.99       35.16      5.59 o 
  -2  10   6        0.44       -1.06      1.50 o 
  -1  10   6       76.65       74.00      5.17 o 
   0  10   6        0.57        2.59      1.29 o 
   1  10   6        0.27        2.45      1.10 o 
   2  10   6        1.10        3.77      2.48 o 
   3  10   6      110.20       96.48      9.36 o 
   4  10   6        7.30       13.13      2.11 o 
 -11   1   7       10.29       15.44      3.38 o 
 -10   1   7        0.37       -0.86      1.82 o 
  -9   1   7       97.80       88.20      6.57 o 
  -8   1   7      262.49      252.00     10.30 o 
  -7   1   7        0.72        3.38      1.53 o 
  -6   1   7       61.29       60.00      2.97 o 
  -5   1   7      461.46      499.40     16.32 o 
  -4   1   7      177.04      188.31      5.54 o 
  -3   1   7      369.34      406.78     15.32 o 
  -2   1   7     1247.92     1314.67     40.46 o 
  -1   1   7     1932.86     2143.39     54.83 o 
   0   1   7        5.53        4.83      0.66 o 
   1   1   7       13.40       13.75      1.17 o 
   2   1   7      370.47      352.64     17.89 o 
   3   1   7       29.02       29.33      3.46 o 
   4   1   7       95.92       84.78      6.14 o 
   5   1   7      470.43      488.44     30.53 o 
   6   1   7        4.85        4.36      1.30 o 
   7   1   7      306.90      280.79      8.55 o 
   8   1   7       91.94       78.85      6.13 o 
   9   1   7        3.45        5.44      1.73 o 
  10   1   7        0.15       -0.20      3.74 o 
 -11   2   7       65.12       75.99      6.45 o 
 -10   2   7       17.56       22.22      4.29 o 
  -9   2   7       51.54       53.58      6.28 o 
  -8   2   7        9.30       12.71      2.68 o 
  -7   2   7       13.02       12.92      2.62 o 
  -6   2   7        2.86        2.73      1.35 o 
  -5   2   7     1110.12     1118.03     81.82 o 
  -4   2   7     2782.20     2721.54    216.39 o 
  -3   2   7      647.75      716.08     23.69 o 
  -2   2   7      241.35      231.15      7.90 o 
  -1   2   7      776.62      815.38     19.67 o 
   0   2   7      104.30      104.26      3.09 o 
   1   2   7      186.28      195.63      6.58 o 
   2   2   7      254.31      264.99     10.26 o 
   3   2   7      141.16      127.08      4.20 o 
   4   2   7      265.28      279.49     16.88 o 
   5   2   7       11.30       13.51      2.02 o 
   6   2   7        2.22        3.42      1.22 o 
   7   2   7        2.88        4.08      1.47 o 
   8   2   7       50.90       50.99      5.86 o 
   9   2   7        0.23        2.65      1.90 o 
  10   2   7       14.48       15.35      6.68 o 
 -11   3   7        9.87       16.50      4.23 o 
 -10   3   7        2.93        8.72      2.51 o 
  -9   3   7       54.56       58.70      6.80 o 
  -8   3   7       96.27       82.50     12.50 o 
  -7   3   7       50.24       46.83      3.58 o 
  -6   3   7      530.94      500.95     12.51 o 
  -5   3   7       27.56       34.69      3.38 o 
  -4   3   7      447.81      500.95     28.83 o 
  -3   3   7      168.19      174.95      3.87 o 
  -2   3   7      112.21       99.75      2.96 o 
  -1   3   7       61.09       58.25      2.02 o 
   0   3   7       38.19       51.56      2.48 o 
   1   3   7       11.71       13.64      1.73 o 
   2   3   7      140.87      137.96      5.41 o 
   3   3   7      221.62      227.53      5.40 o 
   4   3   7       53.06       48.93      2.90 o 
   5   3   7       45.55       47.53      3.43 o 
   6   3   7        3.20        2.77      1.11 o 
   7   3   7        0.17        2.21      1.26 o 
   8   3   7        8.39       10.88      3.98 o 
   9   3   7       26.99       24.21      4.60 o 
  10   3   7        0.10        0.49      2.45 o 
 -10   4   7        1.40        3.02      3.55 o 
  -9   4   7        2.62        4.71      2.09 o 
  -8   4   7       37.34       42.53      8.34 o 
  -7   4   7       36.17       43.25      5.15 o 
  -6   4   7       47.22       47.16      4.51 o 
  -5   4   7       39.25       46.99      3.91 o 
  -4   4   7       23.07       16.47      2.11 o 
  -3   4   7      122.13      111.38      4.33 o 
  -2   4   7      113.37      114.79      3.77 o 
  -1   4   7      278.76      276.90     10.04 o 
   0   4   7      522.14      487.93     17.76 o 
   1   4   7      652.78      746.07     44.78 o 
   2   4   7       83.97       77.96      5.79 o 
   3   4   7        6.39        5.59      1.33 o 
   4   4   7        6.59        5.70      1.25 o 
   5   4   7        4.98       11.41      2.00 o 
   6   4   7      144.00      136.83      8.49 o 
   7   4   7        9.62       13.35      2.91 o 
   8   4   7        1.66        2.79      1.84 o 
   9   4   7        0.00       -1.14      1.59 o 
 -10   5   7        0.52        1.74      1.86 o 
  -9   5   7        9.95       10.66      3.31 o 
  -8   5   7       70.33       67.22      7.97 o 
  -7   5   7        0.65        5.83      1.94 o 
  -6   5   7      280.83      247.14     11.76 o 
  -5   5   7       82.91       81.64      7.74 o 
  -4   5   7      175.37      155.08      5.62 o 
  -3   5   7        0.24        1.56      0.45 o 
  -2   5   7      819.06      805.03     28.86 o 
  -1   5   7      649.64      657.05     25.44 o 
   0   5   7      101.56      105.55      5.47 o 
   1   5   7       12.66       17.34      1.70 o 
   2   5   7       18.89       21.33      2.03 o 
   3   5   7        3.40        3.55      1.09 o 
   4   5   7       13.75       14.49      2.00 o 
   5   5   7       68.21       62.23      3.58 o 
   6   5   7       12.30       13.19      2.21 o 
   7   5   7      122.85      114.53     10.79 o 
   8   5   7        0.07        0.25      1.60 o 
   9   5   7        0.74        3.95      2.15 o 
  -9   6   7        2.17        2.33      3.31 o 
  -8   6   7       28.17       42.79      5.95 o 
  -7   6   7       28.57       41.82      5.81 o 
  -6   6   7      126.70      112.21      7.23 o 
  -5   6   7        7.31        7.87      2.35 o 
  -4   6   7       37.46       39.62      3.92 o 
  -3   6   7       95.11       95.82      3.63 o 
  -2   6   7      323.14      260.96     12.04 o 
  -1   6   7        0.01        0.57      0.61 o 
   0   6   7        4.39        7.92      1.27 o 
   1   6   7      925.94      857.65     44.79 o 
   2   6   7        6.40       12.06      1.63 o 
   3   6   7      162.48      138.52     10.05 o 
   4   6   7       66.11       70.76      4.01 o 
   5   6   7        7.62        8.82      2.14 o 
   6   6   7       75.98       86.92      7.46 o 
   7   6   7        0.75        1.75      1.62 o 
   8   6   7        1.75        6.49      3.55 o 
  -9   7   7        4.23        2.90      3.82 o 
  -8   7   7        0.89        6.14      2.30 o 
  -7   7   7        4.39       13.55      2.86 o 
  -6   7   7       52.48       48.48      6.11 o 
  -5   7   7      114.40      108.27     10.66 o 
  -4   7   7      114.04      118.35      9.38 o 
  -3   7   7       43.57       49.56      5.74 o 
  -2   7   7       78.55       57.05      6.21 o 
  -1   7   7      293.05      268.14     21.14 o 
   0   7   7       13.02       20.98      2.12 o 
   1   7   7      231.96      206.49     11.42 o 
   2   7   7       27.12       27.58      2.62 o 
   3   7   7        0.01        2.29      0.99 o 
   4   7   7      280.26      259.80     23.52 o 
   5   7   7        0.18        0.98      1.06 o 
   6   7   7        3.29        5.15      1.55 o 
   7   7   7        0.58        3.62      1.84 o 
  -8   8   7        6.17        7.31      2.47 o 
  -7   8   7        0.47        1.72      2.33 o 
  -6   8   7        0.28        1.56      1.68 o 
  -5   8   7        0.99        5.57      1.95 o 
  -4   8   7        2.24        5.74      2.41 o 
  -3   8   7      210.81      193.64     19.80 o 
  -2   8   7      106.93       85.07      4.07 o 
  -1   8   7       88.49       81.33      6.58 o 
   0   8   7      110.48       89.24      6.05 o 
   1   8   7        2.65        2.72      1.21 o 
   2   8   7      209.46      172.37      6.53 o 
   3   8   7      403.64      336.52     10.74 o 
   4   8   7      142.92      115.57      6.91 o 
   5   8   7        0.93        1.80      1.76 o 
   6   8   7       16.30       21.51      4.29 o 
  -6   9   7        2.25        2.78      1.68 o 
  -5   9   7        2.31        7.21      4.66 o 
  -4   9   7       53.06       56.03      6.88 o 
  -3   9   7       16.58       21.27      4.96 o 
  -2   9   7       50.08       52.94      6.60 o 
  -1   9   7       11.49       10.79      1.80 o 
   0   9   7        4.99        5.36      1.62 o 
   1   9   7      163.84      141.12      8.93 o 
   2   9   7        2.40        5.36      1.35 o 
   3   9   7       24.32       30.89      3.50 o 
   4   9   7       57.12       58.79      5.61 o 
   5   9   7        0.33        2.06      1.69 o 
  -4  10   7        0.08        2.04      1.78 o 
  -3  10   7        1.01        1.72      1.68 o 
  -2  10   7        1.50        3.85      1.69 o 
  -1  10   7        0.76        0.52      1.14 o 
   0  10   7       14.56       18.32      2.33 o 
   1  10   7        0.16        2.86      1.22 o 
   2  10   7       12.00       17.32      2.48 o 
   3  10   7        4.09        1.10      1.17 o 
 -11   0   8       48.20       50.63      9.07 o 
 -10   0   8        8.14        3.68      3.31 o 
  -9   0   8       38.39       44.01      8.34 o 
  -8   0   8      192.62      196.00     12.87 o 
  -7   0   8      239.87      246.38     12.99 o 
  -6   0   8        0.17        3.19      1.47 o 
  -5   0   8       15.15       11.83      5.95 o 
  -4   0   8     5344.24     5659.48     29.85 o 
  -3   0   8      874.66      766.52     48.53 o 
  -2   0   8      786.34      866.13     47.41 o 
  -1   0   8        0.55        1.29      0.38 o 
   0   0   8      433.79      435.73     13.01 o 
   1   0   8        1.80        0.56      0.43 o 
   2   0   8      204.96      219.78      9.81 o 
   3   0   8       10.44       16.06      3.68 o 
   4   0   8       22.70       30.64      5.03 o 
   5   0   8      361.75      367.00     15.32 o 
   6   0   8      306.79      319.44     15.08 o 
   7   0   8       94.95       79.90      5.70 o 
   8   0   8      272.18      244.18     26.60 o 
   9   0   8       23.15       24.03      5.39 o 
  10   0   8        0.10        0.49      2.21 o 
 -11   1   8        0.05        3.37      1.94 o 
 -10   1   8        2.98        2.38      2.08 o 
  -9   1   8      123.02      114.81      7.32 o 
  -8   1   8      112.35       95.28      8.09 o 
  -7   1   8        1.03        0.06      1.16 o 
  -6   1   8      720.20      700.12     26.11 o 
  -5   1   8       78.90       89.68      4.49 o 
  -4   1   8     1816.32     1801.19     42.29 o 
  -3   1   8      982.09     1017.58     36.67 o 
  -2   1   8     1124.69     1224.10     34.88 o 
  -1   1   8      977.16     1036.90     24.19 o 
   0   1   8     1079.91     1112.12     17.19 o 
   1   1   8      274.41      290.82      6.49 o 
   2   1   8       13.25       13.79      1.86 o 
   3   1   8      255.00      276.09     14.35 o 
   4   1   8      151.23      127.94     10.52 o 
   5   1   8       72.24       63.85      3.67 o 
   6   1   8      163.75      137.05      8.58 o 
   7   1   8        8.25       14.02      2.46 o 
   8   1   8        6.49        9.84      1.91 o 
   9   1   8        0.04        1.98      1.57 o 
  10   1   8        6.78       12.43      2.79 o 
 -11   2   8        7.38        4.94      5.95 o 
 -10   2   8        3.80        9.14      2.56 o 
  -9   2   8        5.19        8.93      2.43 o 
  -8   2   8       62.62       54.48      7.97 o 
  -7   2   8       14.56       18.97      6.56 o 
  -6   2   8       14.59       20.66      2.32 o 
  -5   2   8      151.53      163.09     10.59 o 
  -4   2   8      172.37      143.14      9.29 o 
  -3   2   8      156.01      162.49      7.35 o 
  -2   2   8      948.60      987.82     27.83 o 
  -1   2   8       10.80       15.54      1.51 o 
   0   2   8      113.93      109.47      3.64 o 
   1   2   8      499.53      552.22     10.89 o 
   2   2   8      101.17      112.72      4.05 o 
   3   2   8      356.34      436.45     20.21 o 
   4   2   8       77.41       80.08      3.89 o 
   5   2   8        3.01        2.79      1.01 o 
   6   2   8       52.82       55.86      3.83 o 
   7   2   8      137.62      132.24      6.77 o 
   8   2   8       16.26       27.82      4.40 o 
   9   2   8        0.02        1.40      2.33 o 
  10   2   8        7.32       14.60      5.03 o 
 -11   3   8        7.64       15.76      4.47 o 
 -10   3   8       24.56       31.32      5.01 o 
  -9   3   8        8.87       10.83      2.94 o 
  -8   3   8        0.09        3.88      1.81 o 
  -7   3   8       29.39       34.45      3.87 o 
  -6   3   8       63.03       57.48      4.10 o 
  -5   3   8        6.68        8.18      2.02 o 
  -4   3   8      111.62      104.49     10.39 o 
  -3   3   8       73.10       58.48      2.60 o 
  -2   3   8       43.65       35.54      2.88 o 
  -1   3   8      507.03      557.18     12.07 o 
   0   3   8      107.75      145.36      4.34 o 
   1   3   8     3028.66     3359.13    162.38 o 
   2   3   8       38.14       36.72      2.24 o 
   3   3   8      238.40      279.25     19.64 o 
   4   3   8        7.04        9.41      1.39 o 
   5   3   8       15.19       13.29      2.05 o 
   6   3   8       42.21       31.03      3.47 o 
   7   3   8        7.88       10.48      2.02 o 
   8   3   8        4.98        9.20      5.21 o 
   9   3   8        8.82        8.25      2.53 o 
 -10   4   8        0.89        1.67      2.33 o 
  -9   4   8       12.58       15.75      4.60 o 
  -8   4   8       12.62       16.12      3.30 o 
  -7   4   8        0.10        4.41      1.84 o 
  -6   4   8      301.68      284.52     22.43 o 
  -5   4   8       12.41       12.48      2.03 o 
  -4   4   8       48.57       61.16      3.39 o 
  -3   4   8      345.29      349.28     14.53 o 
  -2   4   8        9.92       11.51      1.03 o 
  -1   4   8       48.42       49.02      2.24 o 
   0   4   8       34.02       28.86      1.40 o 
   1   4   8       58.85       70.55      3.31 o 
   2   4   8       21.18       31.70      2.81 o 
   3   4   8      201.26      201.27     16.86 o 
   4   4   8       62.97       62.58      6.58 o 
   5   4   8       75.25       80.67      4.41 o 
   6   4   8        6.24       12.34      2.84 o 
   7   4   8       21.70       24.93      6.62 o 
   8   4   8        0.87        0.12      1.64 o 
   9   4   8        4.98       12.03      3.92 o 
 -10   5   8        1.01        4.66      2.94 o 
  -9   5   8       15.78       16.68      3.59 o 
  -8   5   8       98.32      118.17      7.39 o 
  -7   5   8       53.12       50.71      5.15 o 
  -6   5   8       79.17       71.71      4.26 o 
  -5   5   8      258.11      263.83     10.03 o 
  -4   5   8        5.68        7.68      1.67 o 
  -3   5   8       63.81       57.29      1.88 o 
  -2   5   8       62.69       57.81      1.88 o 
  -1   5   8      507.42      560.98     21.39 o 
   0   5   8      113.33      112.65      5.85 o 
   1   5   8       85.71       76.83      5.11 o 
   2   5   8       21.26       27.04      2.81 o 
   3   5   8       37.15       38.72      2.76 o 
   4   5   8       71.43       64.56      3.48 o 
   5   5   8       42.42       44.39      3.77 o 
   6   5   8       43.87       42.16      4.34 o 
   7   5   8       16.34       19.15      3.76 o 
   8   5   8        5.15        9.02      4.72 o 
   9   5   8        1.58        0.55      1.88 o 
  -9   6   8        0.51        5.52      3.43 o 
  -8   6   8        0.66        3.66      3.31 o 
  -7   6   8        1.64        2.59      1.76 o 
  -6   6   8       19.09       15.72      3.46 o 
  -5   6   8       23.10       28.86      4.52 o 
  -4   6   8       65.12       57.44      5.36 o 
  -3   6   8       27.49       29.53      4.37 o 
  -2   6   8       24.56       23.10      2.78 o 
  -1   6   8        2.55        3.67      1.54 o 
   0   6   8      302.77      305.57     13.95 o 
   1   6   8       55.09       54.06      3.84 o 
   2   6   8      132.48      124.36      9.64 o 
   3   6   8       81.68       73.29      5.17 o 
   4   6   8       11.09       12.54      3.26 o 
   5   6   8        9.71       12.45      1.98 o 
   6   6   8       90.23       87.66     11.22 o 
   7   6   8        6.19       14.77      2.93 o 
   8   6   8        6.84        8.00      2.53 o 
  -8   7   8       10.17       12.98      2.80 o 
  -7   7   8        0.05        1.84      1.79 o 
  -6   7   8        0.28        0.37      3.19 o 
  -5   7   8       38.26       48.80      6.09 o 
  -4   7   8      111.04       95.42     11.03 o 
  -3   7   8      163.52      162.65      8.70 o 
  -2   7   8      197.62      161.47     12.47 o 
  -1   7   8       51.70       43.19      3.51 o 
   0   7   8      137.08      120.60      9.54 o 
   1   7   8       30.72       33.98      3.31 o 
   2   7   8        2.79        4.27      1.38 o 
   3   7   8       10.17       10.79      2.28 o 
   4   7   8       44.07       43.50      5.92 o 
   5   7   8        0.14        1.92      1.43 o 
   6   7   8       48.52       47.11      6.28 o 
   7   7   8        3.37        3.80      2.94 o 
  -7   8   8       13.69       14.77      3.55 o 
  -6   8   8       24.46       34.36      5.17 o 
  -5   8   8       30.32       40.09      5.71 o 
  -4   8   8        9.21       11.45      2.94 o 
  -3   8   8       60.75       74.93      6.06 o 
  -2   8   8      119.44      104.24      8.36 o 
  -1   8   8        0.07        1.58      1.06 o 
   0   8   8        7.01        9.60      1.76 o 
   1   8   8        5.23        7.36      1.56 o 
   2   8   8       20.52       19.48      2.74 o 
   3   8   8        1.38        3.85      2.16 o 
   4   8   8        2.35        5.47      1.82 o 
   5   8   8        1.19        4.54      1.82 o 
   6   8   8        1.77        1.84      1.82 o 
  -6   9   8        0.07        6.16      6.62 o 
  -5   9   8       16.16       16.82      3.61 o 
  -4   9   8        5.61        8.75      3.25 o 
  -3   9   8       10.10       10.15      6.68 o 
  -2   9   8        0.21        2.16      4.05 o 
  -1   9   8        4.30        4.31      1.57 o 
   0   9   8        9.15        6.85      1.72 o 
   1   9   8       42.51       52.17      5.59 o 
   2   9   8      107.55       96.95      5.09 o 
   3   9   8        7.91       10.48      2.10 o 
   4   9   8        3.35        5.44      1.68 o 
   5   9   8        0.46        2.33      2.45 o 
  -4  10   8        5.58       10.05      2.41 o 
  -3  10   8        2.74        4.87      4.54 o 
  -2  10   8        2.52        1.70      3.00 o 
  -1  10   8       57.47       62.13      6.38 o 
   0  10   8       22.24       22.10      2.79 o 
   1  10   8       30.58       29.70      4.27 o 
   2  10   8        8.77        7.96      1.63 o 
   3  10   8       12.14       14.75      2.23 o 
 -11   1   9        1.80        4.58      1.85 o 
 -10   1   9        0.30        2.12      1.53 o 
  -9   1   9        2.29        2.89      3.74 o 
  -8   1   9        0.77        2.52      1.74 o 
  -7   1   9       96.10       98.06      6.19 o 
  -6   1   9       67.37       72.86      4.54 o 
  -5   1   9       25.32       26.62      2.03 o 
  -4   1   9      118.20      112.65      4.82 o 
  -3   1   9     1208.51     1390.35     45.00 o 
  -2   1   9        1.46        7.65      0.87 o 
  -1   1   9      606.78      699.01     15.92 o 
   0   1   9       42.88       34.93      1.58 o 
   1   1   9      747.52      839.72     19.29 o 
   2   1   9       40.05       35.60      2.96 o 
   3   1   9       87.36      104.37      5.33 o 
   4   1   9       28.81       30.76      3.76 o 
   5   1   9        6.83        8.39      1.60 o 
   6   1   9        2.62        2.40      1.36 o 
   7   1   9       56.21       68.81      4.49 o 
   8   1   9        0.01        2.61      1.58 o 
   9   1   9        2.27        4.56      1.60 o 
  10   1   9        8.76       15.23      5.27 o 
 -11   2   9       58.70       64.74      7.54 o 
 -10   2   9       22.00       22.94      4.26 o 
  -9   2   9        0.70        2.86      2.02 o 
  -8   2   9        2.20        2.94      1.82 o 
  -7   2   9        3.06        3.24      1.53 o 
  -6   2   9       16.39       19.20      2.16 o 
  -5   2   9       13.00       15.39      1.94 o 
  -4   2   9      172.14      227.47     13.09 o 
  -3   2   9       25.04       28.23      1.23 o 
  -2   2   9       81.27       74.38      3.31 o 
  -1   2   9      238.68      289.11      5.55 o 
   0   2   9      718.42      835.02     12.35 o 
   1   2   9       19.64       22.87      1.31 o 
   2   2   9     1063.07     1175.59     44.27 o 
   3   2   9       88.54       83.44      4.29 o 
   4   2   9       41.57       36.64      3.08 o 
   5   2   9       96.15       95.28      4.68 o 
   6   2   9       71.21       81.84      4.58 o 
   7   2   9        7.24       13.76      2.37 o 
   8   2   9       30.42       34.37      3.98 o 
   9   2   9       82.93       74.80      6.19 o 
 -11   3   9        0.42        3.43      2.30 o 
 -10   3   9        0.25        3.81      1.99 o 
  -9   3   9       32.65       36.79      5.29 o 
  -8   3   9      171.57      154.74     14.77 o 
  -7   3   9       39.07       41.14      5.28 o 
  -6   3   9      110.34       92.56      9.31 o 
  -5   3   9       15.21       16.59      2.12 o 
  -4   3   9        0.00       -0.63      0.64 o 
  -3   3   9      439.71      431.47     15.05 o 
  -2   3   9       65.86       66.87      2.32 o 
  -1   3   9       86.90       89.06      2.73 o 
   0   3   9      413.82      498.29     12.98 o 
   1   3   9     1099.47     1267.74     44.85 o 
   2   3   9       87.40      102.29      6.02 o 
   3   3   9      241.14      241.23      7.89 o 
   4   3   9      176.33      148.19     11.15 o 
   5   3   9        7.36        8.96      2.68 o 
   6   3   9       57.16       51.04      5.27 o 
   7   3   9       29.33       31.98      3.67 o 
   8   3   9        2.92        7.80      2.29 o 
   9   3   9        0.66        5.11      2.04 o 
 -10   4   9        3.54        8.83      4.54 o 
  -9   4   9       19.18       18.63      3.71 o 
  -8   4   9      236.44      207.21     26.42 o 
  -7   4   9       23.64       29.11      3.25 o 
  -6   4   9       12.41       15.33      2.41 o 
  -5   4   9       40.98       53.73      6.34 o 
  -4   4   9        0.11        2.32      0.78 o 
  -3   4   9       95.68      100.23      2.98 o 
  -2   4   9      772.94      774.05     23.80 o 
  -1   4   9        0.02        1.01      0.37 o 
   0   4   9       96.27       93.54      2.94 o 
   1   4   9       39.86       50.59      3.11 o 
   2   4   9        2.62        2.18      1.07 o 
   3   4   9      327.56      336.73     25.50 o 
   4   4   9       70.96       77.07      5.77 o 
   5   4   9        0.95        3.73      1.17 o 
   6   4   9       37.00       41.75      4.29 o 
   7   4   9       15.60       13.75      2.72 o 
   8   4   9        1.21        3.82      1.76 o 
   9   4   9        5.44       14.29      5.58 o 
 -10   5   9        0.55       -0.74      2.82 o 
  -9   5   9        0.22       -1.10      2.94 o 
  -8   5   9       17.75       15.04      4.23 o 
  -7   5   9       13.23       12.12      2.27 o 
  -6   5   9      184.16      183.25     13.98 o 
  -5   5   9       21.09       18.74      3.38 o 
  -4   5   9      141.20      119.37      9.84 o 
  -3   5   9        0.12       -0.22      0.64 o 
  -2   5   9        1.34        2.21      0.85 o 
  -1   5   9     1639.22     1746.65     65.68 o 
   0   5   9       16.55       19.37      1.74 o 
   1   5   9        1.47        3.23      1.61 o 
   2   5   9      178.46      169.10     14.21 o 
   3   5   9       48.28       54.48      3.29 o 
   4   5   9      224.85      199.82     13.82 o 
   5   5   9       82.60       79.72      5.98 o 
   6   5   9        3.74        3.34      1.88 o 
   7   5   9        6.41        4.84      2.00 o 
   8   5   9        1.52        5.08      2.88 o 
  -9   6   9        0.88       -0.49      2.33 o 
  -8   6   9        0.33        4.62      2.94 o 
  -7   6   9      113.34       90.02     14.77 o 
  -6   6   9       60.17       56.94      7.35 o 
  -5   6   9       61.72       71.76      5.72 o 
  -4   6   9        4.70        5.31      1.99 o 
  -3   6   9      235.29      220.37      9.58 o 
  -2   6   9      295.09      247.23     12.28 o 
  -1   6   9        5.03        8.55      1.31 o 
   0   6   9       91.86       90.85      4.83 o 
   1   6   9       48.71       44.10      5.06 o 
   2   6   9      115.54      108.78      7.18 o 
   3   6   9      393.52      342.80     22.99 o 
   4   6   9       71.66       73.54      5.46 o 
   5   6   9       26.39       25.84      3.01 o 
   6   6   9       37.89       44.68      5.33 o 
   7   6   9        0.30        3.02      1.68 o 
   8   6   9        0.45       -1.29      2.27 o 
  -8   7   9       10.09       18.73      3.55 o 
  -7   7   9        2.45        2.75      3.86 o 
  -6   7   9        9.33        9.78      3.06 o 
  -5   7   9       98.28      102.76     11.09 o 
  -4   7   9       42.65       47.48      5.95 o 
  -3   7   9       14.47       15.59      3.40 o 
  -2   7   9       14.24       10.97      2.69 o 
  -1   7   9      174.87      133.85     14.70 o 
   0   7   9      117.96       99.98      4.87 o 
   1   7   9       24.28       22.62      2.72 o 
   2   7   9       81.30       78.72      4.93 o 
   3   7   9       66.00       65.49      8.56 o 
   4   7   9       10.29       12.81      2.50 o 
   5   7   9        5.21        8.27      2.15 o 
   6   7   9        1.22        4.40      2.03 o 
   7   7   9        8.06       10.30      4.41 o 
  -7   8   9        0.20        5.67      2.02 o 
  -6   8   9       59.08       60.15      7.26 o 
  -5   8   9       52.63       48.38      6.50 o 
  -4   8   9        1.25        2.71      2.06 o 
  -3   8   9       89.57       87.67      6.77 o 
  -2   8   9       67.00       68.61      6.54 o 
  -1   8   9       11.65       13.88      2.14 o 
   0   8   9       20.43       23.74      2.81 o 
   1   8   9      194.37      153.89      7.25 o 
   2   8   9       20.31       25.86      3.04 o 
   3   8   9       57.76       49.07      5.31 o 
   4   8   9        2.27        2.42      1.40 o 
   5   8   9        3.03        3.29      3.24 o 
   6   8   9        0.69        0.11      1.56 o 
  -6   9   9        5.96        9.24      2.53 o 
  -5   9   9       29.61       35.65      5.53 o 
  -4   9   9        1.14        5.12      1.91 o 
  -3   9   9       13.97       15.99      2.94 o 
  -2   9   9       81.95       73.27     10.85 o 
  -1   9   9       16.94       22.12      2.77 o 
   0   9   9        0.19        2.50      1.26 o 
   1   9   9       13.80       21.16      5.66 o 
   2   9   9       87.67       75.34      4.94 o 
   3   9   9        1.50        0.41      2.56 o 
   4   9   9        2.76        2.02      1.45 o 
  -4  10   9        0.73        2.94      1.86 o 
  -3  10   9        0.05        1.08      1.91 o 
  -2  10   9        3.06        5.58      2.17 o 
  -1  10   9        3.10        1.49      2.82 o 
   0  10   9       51.42       48.37      4.40 o 
   1  10   9        2.74        4.57      1.40 o 
   2  10   9        0.14        0.75      1.22 o 
 -11   0  10       40.59       48.30      8.70 o 
 -10   0  10        0.74        4.05      2.82 o 
  -9   0  10        5.02        5.64      3.06 o 
  -8   0  10        3.25       10.30      3.68 o 
  -7   0  10        0.69        3.19      1.84 o 
  -6   0  10        3.71        6.74      2.21 o 
  -5   0  10      575.69      533.77     10.85 o 
  -4   0  10      254.45      251.44     16.81 o 
  -3   0  10      854.07      928.23     47.97 o 
  -2   0  10     2214.00     2469.50    103.24 o 
  -1   0  10     1262.86     1362.34     31.26 o 
   0   0  10     1301.75     1448.35     54.50 o 
   1   0  10      699.61      810.09     13.87 o 
   2   0  10      519.84      608.60     17.90 o 
   3   0  10       12.54        9.68      3.19 o 
   4   0  10        1.51        3.31      1.84 o 
   5   0  10      224.47      162.42     10.91 o 
   6   0  10      440.18      449.13     19.24 o 
   7   0  10        9.26       14.10      2.89 o 
   8   0  10        0.77        1.76      2.08 o 
   9   0  10       27.99       45.10      6.13 o 
 -11   1  10        0.92        1.53      1.99 o 
 -10   1  10        0.46        0.16      1.69 o 
  -9   1  10       23.60       29.60      5.95 o 
  -8   1  10       26.82       30.27      5.15 o 
  -7   1  10       29.70       35.44      4.16 o 
  -6   1  10      185.77      185.27      7.18 o 
  -5   1  10      286.49      297.25      8.51 o 
  -4   1  10       13.18       20.75      1.16 o 
  -3   1  10      522.51      540.25     19.76 o 
  -2   1  10      444.30      495.95     17.24 o 
  -1   1  10     1209.15     1371.29     27.25 o 
   0   1  10      606.88      585.31      9.86 o 
   1   1  10     1031.19     1147.10     37.96 o 
   2   1  10       12.21       15.11      1.98 o 
   3   1  10        6.59       10.00      2.25 o 
   4   1  10      724.97      649.48     38.76 o 
   5   1  10       33.56       43.61      5.01 o 
   6   1  10      240.47      215.70     13.16 o 
   7   1  10        0.02        1.48      1.44 o 
   8   1  10       14.43       15.45      2.67 o 
   9   1  10        2.86        4.16      1.66 o 
 -11   2  10        4.93        7.69      2.47 o 
 -10   2  10       25.16       31.24      4.82 o 
  -9   2  10       11.38       13.47      3.02 o 
  -8   2  10       87.15       84.61      9.99 o 
  -7   2  10        5.23        8.37      2.02 o 
  -6   2  10       87.88       79.20      3.66 o 
  -5   2  10        3.16        4.02      1.33 o 
  -4   2  10      417.60      377.21     12.37 o 
  -3   2  10      184.15      216.20      6.31 o 
  -2   2  10       29.54       31.84      1.68 o 
  -1   2  10       96.10      101.71      2.87 o 
   0   2  10      372.78      377.38      6.21 o 
   1   2  10      445.59      554.52     13.30 o 
   2   2  10       31.20       40.50      2.26 o 
   3   2  10       51.77       59.39      3.70 o 
   4   2  10       61.66       51.55      3.27 o 
   5   2  10        9.34        8.42      1.95 o 
   6   2  10        2.99        4.34      2.10 o 
   7   2  10        2.31        3.53      1.45 o 
   8   2  10       22.11       25.21      3.52 o 
   9   2  10        0.85        5.42      2.64 o 
 -10   3  10       15.35       15.82      3.38 o 
  -9   3  10       27.46       33.94      4.78 o 
  -8   3  10       11.79       13.83      2.97 o 
  -7   3  10       13.80       19.39      3.21 o 
  -6   3  10        5.92        6.08      1.24 o 
  -5   3  10      252.42      244.02     12.03 o 
  -4   3  10        8.01        9.22      1.10 o 
  -3   3  10     1301.53     1269.79     43.26 o 
  -2   3  10       59.86       57.59      2.24 o 
  -1   3  10     1585.48     1672.42     38.05 o 
   0   3  10        8.53       17.29      1.03 o 
   1   3  10       36.75       43.65      2.19 o 
   2   3  10        6.77        4.08      0.87 o 
   3   3  10       54.27       44.77      2.88 o 
   4   3  10        0.08        2.45      1.94 o 
   5   3  10       94.84       88.03      4.71 o 
   6   3  10        7.95       16.55      2.57 o 
   7   3  10      117.83      117.85      6.92 o 
   8   3  10        1.48        7.19      2.88 o 
   9   3  10       14.38       27.56      7.42 o 
 -10   4  10       20.27       30.89      7.11 o 
  -9   4  10       43.55       57.86      9.81 o 
  -8   4  10       10.47       10.42      4.54 o 
  -7   4  10        1.29        3.29      1.35 o 
  -6   4  10      252.97      221.34     20.45 o 
  -5   4  10      230.46      206.73      8.80 o 
  -4   4  10       13.06       14.43      1.78 o 
  -3   4  10       40.60       34.51      2.02 o 
  -2   4  10        7.37       11.36      1.34 o 
  -1   4  10       18.51       19.15      1.70 o 
   0   4  10       20.41       19.21      1.75 o 
   1   4  10      571.97      568.50     26.29 o 
   2   4  10      142.29      143.25      8.66 o 
   3   4  10       47.78       49.03      3.95 o 
   4   4  10      231.38      220.10      9.49 o 
   5   4  10       21.32       31.71      5.80 o 
   6   4  10       65.09       65.73      4.59 o 
   7   4  10       33.96       40.81      4.41 o 
   8   4  10        4.86        8.10      2.16 o 
   9   4  10        0.50        4.95      2.18 o 
 -10   5  10        0.89        0.37      3.19 o 
  -9   5  10        3.83        1.70      1.80 o 
  -8   5  10       16.84       20.34      3.74 o 
  -7   5  10       24.23       22.26      3.06 o 
  -6   5  10        0.45        3.31      2.89 o 
  -5   5  10        2.03        3.77      1.06 o 
  -4   5  10      158.94      147.75      4.87 o 
  -3   5  10        0.01        1.14      0.77 o 
  -2   5  10       17.30       24.05      1.96 o 
  -1   5  10       58.58       54.37      3.32 o 
   0   5  10       30.94       30.57      2.09 o 
   1   5  10       44.58       48.06      3.80 o 
   2   5  10       28.70       26.46      3.69 o 
   3   5  10      131.96      122.21      6.67 o 
   4   5  10        0.04        1.41      1.34 o 
   5   5  10       61.69       59.41      3.89 o 
   6   5  10        4.41        6.76      1.88 o 
   7   5  10        0.59        3.82      4.41 o 
   8   5  10        0.34        3.03      3.74 o 
  -9   6  10        0.06       -2.45      2.33 o 
  -8   6  10       10.73        9.64      4.96 o 
  -7   6  10      152.16      150.47     10.11 o 
  -6   6  10       11.21       11.53      2.98 o 
  -5   6  10       16.84       24.96      4.33 o 
  -4   6  10       52.03       55.69      6.02 o 
  -3   6  10        4.74       11.34      3.03 o 
  -2   6  10        1.56        6.79      1.30 o 
  -1   6  10        0.34        1.43      0.84 o 
   0   6  10        9.97       15.24      2.48 o 
   1   6  10      212.90      187.48     12.61 o 
   2   6  10        8.30       10.36      2.93 o 
   3   6  10       20.99       24.60      3.38 o 
   4   6  10        6.31        9.42      2.16 o 
   5   6  10        8.45        8.65      2.14 o 
   6   6  10       26.77       29.77      5.70 o 
   7   6  10        9.69        9.07      3.55 o 
  -8   7  10        3.60        8.15      2.26 o 
  -7   7  10        4.79        7.11      2.30 o 
  -6   7  10        0.76        1.08      1.72 o 
  -5   7  10       82.58       89.25      6.70 o 
  -4   7  10      122.48       97.75      8.21 o 
  -3   7  10       90.14       84.13      9.44 o 
  -2   7  10       61.94       58.27      4.44 o 
  -1   7  10      200.81      168.66      8.06 o 
   0   7  10       18.53       18.16      2.89 o 
   1   7  10        6.29        6.36      1.81 o 
   2   7  10        3.05        4.93      1.78 o 
   3   7  10       47.63       47.09      5.73 o 
   4   7  10        0.99       -0.56      2.36 o 
   5   7  10       12.32       20.50      3.34 o 
   6   7  10        0.20        1.75      1.60 o 
   7   7  10        3.28        6.50      3.19 o 
  -7   8  10        4.06       10.28      8.46 o 
  -6   8  10        3.73       11.95      3.00 o 
  -5   8  10        3.27        9.76      2.81 o 
  -4   8  10       61.12       58.10      6.88 o 
  -3   8  10       42.77       48.40      6.37 o 
  -2   8  10       11.24       11.85      3.16 o 
  -1   8  10        0.11        0.63      0.97 o 
   0   8  10       26.49       23.42      2.76 o 
   1   8  10      243.82      205.85      8.86 o 
   2   8  10       27.46       35.78      4.43 o 
   3   8  10        5.98       12.52      2.77 o 
   4   8  10       24.24       23.40      6.18 o 
   5   8  10        3.42        4.97      1.72 o 
   6   8  10        3.23        5.26      2.39 o 
  -6   9  10        0.40        3.22      3.55 o 
  -5   9  10        0.15        2.66      1.83 o 
  -4   9  10        9.33       15.18      3.15 o 
  -3   9  10       42.78       38.63     10.60 o 
  -2   9  10        8.80        9.09      5.76 o 
  -1   9  10      102.74       92.54      4.66 o 
   0   9  10       27.30       34.68      3.65 o 
   1   9  10        0.00        2.21      2.54 o 
   2   9  10        1.76        3.97      1.66 o 
   3   9  10        0.14       -0.85      1.35 o 
   4   9  10        0.01       -0.06      1.57 o 
  -3  10  10        0.05        2.10      3.00 o 
  -2  10  10        1.96       -0.26      2.76 o 
  -1  10  10        6.92       10.22      4.17 o 
   0  10  10       16.20       12.23      1.98 o 
   1  10  10        0.64        2.97      3.27 o 
   2  10  10        3.55        2.13      1.60 o 
 -11   1  11       11.55       18.98      3.77 o 
 -10   1  11       10.18        5.03      2.30 o 
  -9   1  11        1.13        1.53      1.56 o 
  -8   1  11        0.42        0.28      1.17 o 
  -7   1  11       98.74       87.29      6.93 o 
  -6   1  11       84.44       66.29      4.22 o 
  -5   1  11      111.54      119.72      6.56 o 
  -4   1  11       13.59       16.54      1.10 o 
  -3   1  11      139.62      161.03      6.85 o 
  -2   1  11        4.03       10.36      1.15 o 
  -1   1  11     1295.04     1570.50     20.19 o 
   0   1  11     4340.12     4599.67     32.14 o 
   1   1  11      425.47      450.89      9.39 o 
   2   1  11      571.02      507.13     19.47 o 
   3   1  11       28.48       23.58      3.68 o 
   4   1  11        0.09        3.08      1.06 o 
   5   1  11      143.13      139.86      8.49 o 
   6   1  11      497.71      442.19     23.70 o 
   7   1  11      123.67      117.34      5.98 o 
   8   1  11        1.49        6.46      1.94 o 
   9   1  11        2.24        3.24      1.93 o 
 -11   2  11       15.30       17.90      5.03 o 
 -10   2  11       15.16       20.71      4.01 o 
  -9   2  11       12.67       12.64      3.07 o 
  -8   2  11       19.93       30.71      4.40 o 
  -7   2  11        7.56       10.36      2.35 o 
  -6   2  11      239.09      229.26      9.87 o 
  -5   2  11       72.88       63.74      3.63 o 
  -4   2  11      363.81      313.03     13.44 o 
  -3   2  11      842.76      914.32     26.53 o 
  -2   2  11       25.49       29.28      2.19 o 
  -1   2  11      687.22      788.12     10.85 o 
   0   2  11       74.42       72.07      2.64 o 
   1   2  11       40.40       55.94      1.92 o 
   2   2  11     1910.02     1952.21     62.25 o 
   3   2  11        7.54        6.51      1.16 o 
   4   2  11      162.23      144.98      7.35 o 
   5   2  11       29.38       28.15      3.39 o 
   6   2  11       63.50       61.89      4.44 o 
   7   2  11        1.90        1.93      1.97 o 
   8   2  11        0.25        2.41      1.77 o 
   9   2  11       76.77      103.38     18.39 o 
 -10   3  11       11.79       17.53      4.90 o 
  -9   3  11        8.82       10.79      4.17 o 
  -8   3  11        2.30        6.50      3.19 o 
  -7   3  11       74.22       77.94      5.75 o 
  -6   3  11       30.25       29.64      3.23 o 
  -5   3  11        2.41        5.73      1.22 o 
  -4   3  11       51.54       47.14      2.62 o 
  -3   3  11       51.04       50.30      2.52 o 
  -2   3  11       12.94       13.41      1.41 o 
  -1   3  11       72.66       80.00      2.80 o 
   0   3  11        0.89        0.27      0.51 o 
   1   3  11       84.05       97.00      3.99 o 
   2   3  11      305.19      312.96     19.02 o 
   3   3  11       39.44       39.38      2.76 o 
   4   3  11      639.87      594.40     24.88 o 
   5   3  11        3.13        4.32      1.56 o 
   6   3  11      139.91      128.42      8.62 o 
   7   3  11      114.01      125.06      6.30 o 
   8   3  11        6.28       14.10      5.03 o 
   9   3  11        1.77        3.75      2.07 o 
 -10   4  11        1.43        1.84      2.45 o 
  -9   4  11       27.62       36.77      7.72 o 
  -8   4  11       35.81       41.50      5.72 o 
  -7   4  11       13.75       15.85      2.50 o 
  -6   4  11       10.91       14.57      2.52 o 
  -5   4  11       11.25       13.83      1.93 o 
  -4   4  11       29.06       32.19      2.74 o 
  -3   4  11        6.05        9.71      1.20 o 
  -2   4  11      149.26      142.38      4.93 o 
  -1   4  11        6.21        3.78      0.85 o 
   0   4  11      210.69      203.17      7.05 o 
   1   4  11      224.66      197.63      7.98 o 
   2   4  11        2.83        7.57      1.66 o 
   3   4  11      493.25      463.14     59.70 o 
   4   4  11      125.11      114.52      4.64 o 
   5   4  11      155.84      138.03      9.04 o 
   6   4  11      123.64      110.86      7.23 o 
   7   4  11       27.16       35.98      4.03 o 
   8   4  11        0.86        1.28      1.76 o 
 -10   5  11        6.96        5.52      2.08 o 
  -9   5  11       45.22       46.07     10.60 o 
  -8   5  11       71.87       67.18      6.10 o 
  -7   5  11       84.72       90.64      5.10 o 
  -6   5  11        2.58        5.03      1.58 o 
  -5   5  11      121.91      115.53      4.58 o 
  -4   5  11      126.93      117.19      4.58 o 
  -3   5  11       63.22       65.75      3.17 o 
  -2   5  11      100.22       97.60      3.31 o 
  -1   5  11       43.48       45.99      2.51 o 
   0   5  11      449.46      444.68     21.55 o 
   1   5  11      559.65      494.80     23.10 o 
   2   5  11      134.00      117.98      6.95 o 
   3   5  11        2.02        4.83      1.51 o 
   4   5  11       28.94       26.17      3.63 o 
   5   5  11      122.30      112.52      6.08 o 
   6   5  11       19.41       16.68      3.92 o 
   7   5  11        0.73        4.78      3.06 o 
   8   5  11        1.79        3.31      2.21 o 
  -9   6  11        2.84        4.05      3.06 o 
  -8   6  11        9.84       13.16      2.97 o 
  -7   6  11        0.79        3.53      2.00 o 
  -6   6  11       88.24       81.85      9.68 o 
  -5   6  11       33.44       36.86      8.46 o 
  -4   6  11      197.34      207.32      9.66 o 
  -3   6  11      274.43      267.11     12.63 o 
  -2   6  11       12.93       14.50      1.93 o 
  -1   6  11        0.09        0.80      0.86 o 
   0   6  11        4.55        4.90      1.61 o 
   1   6  11      284.65      268.35     16.07 o 
   2   6  11       88.23       92.13      5.25 o 
   3   6  11       89.52       68.39      4.66 o 
   4   6  11      164.52      133.16      6.92 o 
   5   6  11       23.30       25.82      3.77 o 
   6   6  11        0.05        0.28      1.68 o 
   7   6  11       14.70       13.36      4.54 o 
  -8   7  11        0.10        0.41      1.74 o 
  -7   7  11       17.06       25.84      4.66 o 
  -6   7  11        0.74        3.46      1.99 o 
  -5   7  11      120.86      102.14      7.24 o 
  -4   7  11       90.08      103.95      8.03 o 
  -3   7  11       43.47       56.33      6.41 o 
  -2   7  11       32.28       31.62      4.92 o 
  -1   7  11       51.91       47.64      4.54 o 
   0   7  11        1.77        2.41      1.71 o 
   1   7  11        0.95        2.65      1.40 o 
   2   7  11       11.11        8.99      2.38 o 
   3   7  11       20.98       22.46      3.47 o 
   4   7  11        0.45       -0.03      1.33 o 
   5   7  11        0.11        1.06      1.37 o 
   6   7  11        1.94        5.13      2.15 o 
  -7   8  11       17.83       27.01      4.56 o 
  -6   8  11       55.21       64.05      7.43 o 
  -5   8  11        0.97        2.41      4.05 o 
  -4   8  11      143.21      141.01      8.84 o 
  -3   8  11        0.51        2.16      2.02 o 
  -2   8  11       27.05       28.45      4.88 o 
  -1   8  11       13.90       15.06      2.83 o 
   0   8  11        0.01        1.81      1.59 o 
   1   8  11        1.65        5.77      1.84 o 
   2   8  11       17.01       20.66      3.40 o 
   3   8  11       27.20       19.40      3.19 o 
   4   8  11       20.99       19.91      3.19 o 
   5   8  11        0.74       -1.47      1.83 o 
  -5   9  11       18.71       21.67      3.83 o 
  -4   9  11        0.25        2.35      2.88 o 
  -3   9  11        6.36        5.41      4.66 o 
  -2   9  11        5.32        8.51      2.67 o 
  -1   9  11        0.17       -0.94      3.92 o 
   0   9  11       15.41       13.01      2.42 o 
   1   9  11       20.76       19.86      3.13 o 
   2   9  11        2.20        3.67      1.44 o 
   3   9  11        1.01        2.23      1.72 o 
   4   9  11       36.21       32.84      4.10 o 
  -3  10  11        2.45        2.44      2.15 o 
  -2  10  11       25.02       34.21      5.06 o 
  -1  10  11        1.24        2.18      3.86 o 
   0  10  11        8.09       13.02      2.21 o 
   1  10  11        6.69        8.29      3.74 o 
 -11   0  12        3.58        6.74      3.68 o 
 -10   0  12        9.34       10.54      4.17 o 
  -9   0  12        9.97        7.97      3.68 o 
  -8   0  12        1.97        3.80      2.57 o 
  -7   0  12       72.68       76.73      6.86 o 
  -6   0  12       79.15       68.06      9.62 o 
  -5   0  12       10.09       12.80      2.37 o 
  -4   0  12      150.12      190.08     12.37 o 
  -3   0  12       67.62       88.94      3.28 o 
  -2   0  12     2204.38     2558.48     83.79 o 
  -1   0  12      551.27      541.55      7.83 o 
   0   0  12     1357.85     1478.09     66.27 o 
   1   0  12      285.40      297.86      9.23 o 
   2   0  12      239.75      238.78     12.26 o 
   3   0  12        9.18       16.43      4.17 o 
   4   0  12       10.96       14.22      4.41 o 
   5   0  12      347.26      324.22     16.67 o 
   6   0  12      211.14      208.63     13.85 o 
   7   0  12        5.49       10.38      2.61 o 
   8   0  12        0.26        3.09      1.86 o 
   9   0  12        2.64        1.18      2.21 o 
 -11   1  12       11.96       19.24      3.89 o 
 -10   1  12        0.05        1.42      2.64 o 
  -9   1  12        0.65        1.40      1.56 o 
  -8   1  12       20.48       29.88      4.28 o 
  -7   1  12       72.75       65.26      4.59 o 
  -6   1  12      159.19      123.97      9.31 o 
  -5   1  12        0.21        3.89      0.77 o 
  -4   1  12       50.91       70.92      2.95 o 
  -3   1  12      132.83      168.02      6.23 o 
  -2   1  12       15.55       16.70      1.07 o 
  -1   1  12      462.32      554.12      7.01 o 
   0   1  12      853.96      972.39     13.29 o 
   1   1  12      633.93      678.49     13.96 o 
   2   1  12      592.44      569.93     26.77 o 
   3   1  12       10.45       22.86      3.53 o 
   4   1  12      325.70      306.01     20.82 o 
   5   1  12        0.31        1.49      1.12 o 
   6   1  12        9.85       16.89      2.67 o 
   7   1  12       38.94       37.24      4.37 o 
   8   1  12       46.14       60.64      4.89 o 
   9   1  12       23.17       29.21      3.61 o 
 -11   2  12        0.42        0.00      2.45 o 
 -10   2  12       14.47       25.01      6.74 o 
  -9   2  12       10.66       11.89      4.05 o 
  -8   2  12       18.75       25.13      5.64 o 
  -7   2  12       36.32       33.39      4.47 o 
  -6   2  12       63.98       65.09      3.23 o 
  -5   2  12       92.67       80.86      3.11 o 
  -4   2  12      130.10      122.59      9.43 o 
  -3   2  12      418.31      477.04     13.90 o 
  -2   2  12        2.06        1.92      0.64 o 
  -1   2  12       15.85       20.19      1.77 o 
   0   2  12       21.02       39.49      2.04 o 
   1   2  12       12.33       18.47      1.21 o 
   2   2  12      311.67      283.13     10.65 o 
   3   2  12      188.25      181.44     10.47 o 
   4   2  12      100.09       97.37      5.96 o 
   5   2  12       53.82       44.09      3.81 o 
   6   2  12        8.94       13.49      2.44 o 
   7   2  12       36.21       44.27      4.67 o 
   8   2  12        7.00        9.25      2.90 o 
   9   2  12        5.31        8.42      4.96 o 
 -10   3  12       29.73       48.17      9.19 o 
  -9   3  12        0.02        0.61      2.33 o 
  -8   3  12        6.40        8.70      2.64 o 
  -7   3  12        1.31        3.16      1.68 o 
  -6   3  12       13.55       14.67      2.03 o 
  -5   3  12        7.96       10.19      1.56 o 
  -4   3  12        3.84        3.91      1.84 o 
  -3   3  12      150.37      170.15      6.84 o 
  -2   3  12       41.85       43.33      2.14 o 
  -1   3  12        4.88        3.21      0.94 o 
   0   3  12      275.44      313.28     10.49 o 
   1   3  12      241.76      258.24      9.52 o 
   2   3  12      206.44      209.21      8.29 o 
   3   3  12      350.06      329.43     12.63 o 
   4   3  12       25.31       23.78      2.59 o 
   5   3  12       52.72       49.32      4.09 o 
   6   3  12        2.04        5.01      1.54 o 
   7   3  12       14.26       13.80      2.96 o 
   8   3  12       11.70       13.03      2.70 o 
 -10   4  12        3.23        4.46      1.94 o 
  -9   4  12       12.90       11.68      2.90 o 
  -8   4  12       17.03       22.12      3.98 o 
  -7   4  12       11.54       12.31      2.86 o 
  -6   4  12      187.68      169.48      9.34 o 
  -5   4  12       84.01       80.12      3.76 o 
  -4   4  12       13.28       18.34      2.15 o 
  -3   4  12       47.53       54.84      3.16 o 
  -2   4  12       21.39       30.63      2.29 o 
  -1   4  12       16.91       21.21      1.95 o 
   0   4  12      148.11      149.06      4.89 o 
   1   4  12       34.66       36.88      3.64 o 
   2   4  12      146.60      141.34      8.93 o 
   3   4  12       31.82       32.45      4.86 o 
   4   4  12       79.24       79.26      4.83 o 
   5   4  12      104.39       84.64      6.37 o 
   6   4  12        0.11        1.08      1.81 o 
   7   4  12        0.04        0.77      4.54 o 
   8   4  12       20.74       25.37      6.62 o 
  -9   5  12        2.07        4.72      4.72 o 
  -8   5  12        5.66        4.55      2.21 o 
  -7   5  12       67.35       63.57      5.25 o 
  -6   5  12        6.62        8.30      1.58 o 
  -5   5  12       21.03       20.39      2.74 o 
  -4   5  12        2.76        3.48      1.03 o 
  -3   5  12       68.73       69.91      3.36 o 
  -2   5  12       16.39       19.36      1.85 o 
  -1   5  12        5.61        6.72      1.21 o 
   0   5  12        3.67        3.85      1.11 o 
   1   5  12       14.39       17.73      2.72 o 
   2   5  12       71.48       71.73      5.23 o 
   3   5  12      102.67       88.33      5.16 o 
   4   5  12        6.23        5.85      1.64 o 
   5   5  12       97.00       92.16     11.49 o 
   6   5  12       20.75       26.25      7.17 o 
   7   5  12        4.69        2.63      4.72 o 
  -9   6  12        0.06        3.31      3.06 o 
  -8   6  12       15.59       15.44      4.78 o 
  -7   6  12       19.87       22.37      4.05 o 
  -6   6  12       11.10       14.36      2.98 o 
  -5   6  12       97.77       94.58      9.07 o 
  -4   6  12       54.56       61.46      5.36 o 
  -3   6  12       24.47       32.03      3.49 o 
  -2   6  12        0.48        1.12      0.81 o 
  -1   6  12        0.07        0.63      0.88 o 
   0   6  12       87.59       85.33      5.23 o 
   1   6  12        0.08        1.84      1.22 o 
   2   6  12      287.96      225.07     11.47 o 
   3   6  12       22.62       25.13      3.52 o 
   4   6  12      152.58      125.20     10.27 o 
   5   6  12        1.19        1.95      1.53 o 
   6   6  12        7.65       10.93      3.20 o 
   7   6  12        1.49        7.72      2.94 o 
  -8   7  12        0.27        2.57      3.19 o 
  -7   7  12       18.72       22.24      4.15 o 
  -6   7  12       89.66       88.13      6.70 o 
  -5   7  12        3.15        8.52      2.47 o 
  -4   7  12      101.97      103.60      7.72 o 
  -3   7  12       31.28       42.67      5.80 o 
  -2   7  12       18.12       18.48      3.77 o 
  -1   7  12        2.30        2.83      1.41 o 
   0   7  12       69.05       62.10      4.85 o 
   1   7  12       83.41       78.16      5.08 o 
   2   7  12      520.23      445.12     20.84 o 
   3   7  12       38.53       42.62      4.80 o 
   4   7  12        0.87       -0.22      1.22 o 
   5   7  12        3.17        5.64      1.62 o 
   6   7  12        0.02        3.93      1.66 o 
  -7   8  12        1.63        0.83      2.08 o 
  -6   8  12       23.13       30.36      9.81 o 
  -5   8  12        9.09       10.00      2.68 o 
  -4   8  12      118.70      104.33      7.54 o 
  -3   8  12       56.02       57.15      6.96 o 
  -2   8  12       11.89       15.22      3.16 o 
  -1   8  12        3.63        3.73      1.34 o 
   0   8  12        0.03        2.12      1.47 o 
   1   8  12      100.82       88.77      5.57 o 
   2   8  12       10.34        9.50      2.19 o 
   3   8  12       12.45       15.10      3.23 o 
   4   8  12        5.73        9.88      2.29 o 
   5   8  12       40.87       35.78      4.49 o 
  -5   9  12        5.29        6.83      4.66 o 
  -4   9  12        8.13        5.38      4.66 o 
  -3   9  12       10.20       17.13      3.44 o 
  -2   9  12      109.31      106.97      9.50 o 
  -1   9  12      113.97       92.90      7.37 o 
   0   9  12        2.26        1.85      1.65 o 
   1   9  12        0.32        4.13      1.72 o 
   2   9  12        0.00        3.20      1.51 o 
   3   9  12        0.04        1.16      2.41 o 
  -1  10  12        0.01        4.96      2.09 o 
   0  10  12        9.79        8.29      3.03 o 
 -11   1  13       11.36       11.03      4.54 o 
 -10   1  13       84.91       83.97      9.56 o 
  -9   1  13       11.87       13.73      4.41 o 
  -8   1  13       58.88       58.95      4.81 o 
  -7   1  13       14.48       18.98      2.27 o 
  -6   1  13        0.50        0.40      0.66 o 
  -5   1  13        6.01        8.83      1.17 o 
  -4   1  13        9.58       19.38      1.25 o 
  -3   1  13       63.21       64.29      2.47 o 
  -2   1  13      357.46      401.05      8.91 o 
  -1   1  13      610.61      668.46      8.04 o 
   0   1  13       14.73       16.53      1.62 o 
   1   1  13       13.35       14.17      1.81 o 
   2   1  13        4.60        3.60      1.25 o 
   3   1  13      267.13      246.49     14.16 o 
   4   1  13      552.05      502.59     37.18 o 
   5   1  13      207.27      197.97     10.66 o 
   6   1  13      166.84      148.24      6.73 o 
   7   1  13       63.19       67.64      5.25 o 
   8   1  13       27.31       36.50      3.60 o 
 -10   2  13        0.00        6.37      2.94 o 
  -9   2  13       55.19       54.06      8.83 o 
  -8   2  13        8.27        7.90      2.51 o 
  -7   2  13       38.02       38.49      7.85 o 
  -6   2  13       30.23       29.40      3.52 o 
  -5   2  13       76.76       68.04      5.04 o 
  -4   2  13      121.87      134.32      7.08 o 
  -3   2  13      273.51      251.39      5.85 o 
  -2   2  13        0.04        0.82      0.60 o 
  -1   2  13       46.47       53.98      2.39 o 
   0   2  13      201.83      198.61      4.68 o 
   1   2  13       49.12       42.17      2.42 o 
   2   2  13       36.23       38.21      3.21 o 
   3   2  13       61.88       56.70      2.97 o 
   4   2  13      284.07      255.71     12.54 o 
   5   2  13      215.91      194.07     15.20 o 
   6   2  13       69.66       73.48      4.95 o 
   7   2  13        1.59        4.00      1.98 o 
   8   2  13       15.79       18.59      2.87 o 
 -10   3  13        0.39        2.06      1.81 o 
  -9   3  13       41.19       40.09      8.89 o 
  -8   3  13        4.01        3.89      2.94 o 
  -7   3  13      179.10      161.86      9.72 o 
  -6   3  13      339.75      287.97     13.52 o 
  -5   3  13       27.41       31.87      2.88 o 
  -4   3  13      313.52      282.62     12.14 o 
  -3   3  13       14.82       18.71      2.09 o 
  -2   3  13       45.49       49.35      2.35 o 
  -1   3  13       35.13       38.54      2.09 o 
   0   3  13        8.95       10.87      1.40 o 
   1   3  13      256.36      269.85     10.11 o 
   2   3  13       25.24       22.66      2.84 o 
   3   3  13       56.93       55.90      4.28 o 
   4   3  13      198.67      175.72      9.68 o 
   5   3  13       84.51       74.30      8.09 o 
   6   3  13       21.42       28.60      6.19 o 
   7   3  13       81.09       70.71      7.71 o 
   8   3  13        4.78        5.94      2.47 o 
 -10   4  13       11.47       11.49      2.76 o 
  -9   4  13        0.69        0.82      1.68 o 
  -8   4  13       15.53       13.26      5.21 o 
  -7   4  13       71.81       61.76      5.96 o 
  -6   4  13       36.08       41.13      3.24 o 
  -5   4  13        0.02        0.71      0.87 o 
  -4   4  13        0.34        1.91      0.90 o 
  -3   4  13       96.35       97.28      3.99 o 
  -2   4  13      371.40      376.91      6.75 o 
  -1   4  13       20.93       25.29      2.23 o 
   0   4  13        5.82        8.31      1.35 o 
   1   4  13       13.82       10.36      2.09 o 
   2   4  13       28.39       21.78      3.02 o 
   3   4  13       81.65       79.93      6.65 o 
   4   4  13       26.44       28.74      3.69 o 
   5   4  13       10.61        7.21      2.79 o 
   6   4  13       25.94       22.15      4.28 o 
   7   4  13        3.84        7.52      2.53 o 
   8   4  13       22.09       24.76      6.01 o 
  -9   5  13        2.49        1.14      1.85 o 
  -8   5  13       46.64       57.78      7.93 o 
  -7   5  13        3.94        5.21      1.26 o 
  -6   5  13        0.27        3.30      1.17 o 
  -5   5  13       63.45       58.23      3.33 o 
  -4   5  13      162.46      138.42      6.52 o 
  -3   5  13       64.54       64.91      3.35 o 
  -2   5  13        1.73        4.62      1.42 o 
  -1   5  13        1.20        2.23      0.79 o 
   0   5  13      442.09      422.23     18.81 o 
   1   5  13      110.04       90.17      4.96 o 
   2   5  13       10.66       16.09      2.55 o 
   3   5  13        0.25       -0.44      1.17 o 
   4   5  13        5.28        6.22      1.80 o 
   5   5  13        1.42        2.17      1.52 o 
   6   5  13        6.28        6.13      2.34 o 
   7   5  13       16.77       17.38      5.88 o 
  -8   6  13       17.23       20.59      5.88 o 
  -7   6  13       17.37       22.33      3.55 o 
  -6   6  13      146.18      135.70      8.22 o 
  -5   6  13       48.62       51.58      6.20 o 
  -4   6  13       24.29       24.96      4.41 o 
  -3   6  13       84.81       82.06      5.88 o 
  -2   6  13       58.40       61.36      4.31 o 
  -1   6  13      122.46      111.24      8.26 o 
   0   6  13       97.80       92.19      5.15 o 
   1   6  13      184.19      146.21     12.31 o 
   2   6  13        0.92        2.24      1.46 o 
   3   6  13      114.35       82.82      5.25 o 
   4   6  13        2.54        4.59      1.75 o 
   5   6  13        4.57        3.18      1.49 o 
   6   6  13        2.50        4.48      6.62 o 
  -8   7  13        0.87        5.03      3.19 o 
  -7   7  13       13.40       18.13      3.53 o 
  -6   7  13        8.87       11.16      2.69 o 
  -5   7  13        2.02        1.80      1.73 o 
  -4   7  13       10.43       11.85      3.14 o 
  -3   7  13       24.33       37.44      5.38 o 
  -2   7  13       31.59       38.77      5.48 o 
  -1   7  13      123.56      123.65      7.13 o 
   0   7  13      110.07       95.77      5.63 o 
   1   7  13        6.18        7.76      3.03 o 
   2   7  13        3.20        5.70      1.82 o 
   3   7  13       46.42       50.49      5.32 o 
   4   7  13        8.62       11.20      2.47 o 
   5   7  13        3.34        6.70      2.04 o 
   6   7  13        0.24        0.14      1.60 o 
  -6   8  13       57.70       58.06      5.92 o 
  -5   8  13       65.82       75.47      8.83 o 
  -4   8  13        2.72        6.78      2.37 o 
  -3   8  13       19.32       20.65      4.11 o 
  -2   8  13       12.29       17.74      3.73 o 
  -1   8  13        3.50        0.99      1.85 o 
   0   8  13        9.94       12.88      2.52 o 
   1   8  13       55.74       58.33      5.08 o 
   2   8  13       52.78       66.71      6.14 o 
   3   8  13       12.36       15.74      2.93 o 
   4   8  13        2.22        3.65      1.64 o 
  -5   9  13       38.78       57.48      7.35 o 
  -4   9  13        2.43        5.85      1.99 o 
  -3   9  13        2.37        9.42      2.39 o 
  -2   9  13       16.16       18.80      3.16 o 
  -1   9  13        0.23        2.11      1.94 o 
   0   9  13       32.34       27.77      3.67 o 
   1   9  13       19.95       21.94      4.59 o 
   2   9  13       42.76       41.82      4.87 o 
   3   9  13        0.01        1.92      1.63 o 
  -9   0  14       54.41       60.68      7.35 o 
  -8   0  14       77.77       93.16      7.48 o 
  -7   0  14      173.65      172.77     32.36 o 
  -6   0  14      128.71      111.31      6.93 o 
  -5   0  14       42.28       41.86      3.58 o 
  -4   0  14       74.27       72.21      4.51 o 
  -3   0  14      635.89      651.24     26.00 o 
  -2   0  14      499.14      627.53     16.91 o 
  -1   0  14       53.54       64.12      3.90 o 
   0   0  14      518.67      562.01     27.60 o 
   1   0  14        0.35        1.84      1.39 o 
   2   0  14      113.76      111.55      9.19 o 
   3   0  14      511.79      521.08     20.35 o 
   4   0  14      108.82      120.37     10.54 o 
   5   0  14      110.07      135.33     11.64 o 
   6   0  14      272.82      244.05     16.06 o 
   7   0  14       11.50        7.85      2.29 o 
   8   0  14        6.49       10.83      2.67 o 
 -10   1  14        2.17        2.21      2.82 o 
  -9   1  14        3.24        2.45      1.76 o 
  -8   1  14       18.97       25.58      3.49 o 
  -7   1  14        2.12        2.06      1.36 o 
  -6   1  14       33.36       43.62      3.68 o 
  -5   1  14      192.52      176.96     11.84 o 
  -4   1  14      232.73      257.32     11.15 o 
  -3   1  14       49.94       51.29      2.32 o 
  -2   1  14        5.69        6.37      0.99 o 
  -1   1  14       89.54       69.21      2.70 o 
   0   1  14        0.48        1.87      0.66 o 
   1   1  14      123.14      116.01      3.72 o 
   2   1  14      631.28      561.40     29.17 o 
   3   1  14      617.85      647.15     22.31 o 
   4   1  14       61.52       48.53      4.57 o 
   5   1  14      517.49      428.32     43.10 o 
   6   1  14       32.93       32.88      3.95 o 
   7   1  14        6.38        7.28      2.18 o 
   8   1  14       10.85       13.65      2.24 o 
 -10   2  14        8.00       10.76      2.65 o 
  -9   2  14        2.78        4.34      2.21 o 
  -8   2  14       37.85       37.08      4.22 o 
  -7   2  14        3.30        8.34      2.02 o 
  -6   2  14       78.73       87.43      9.05 o 
  -5   2  14       36.43       38.26      2.61 o 
  -4   2  14       90.90       99.14      6.02 o 
  -3   2  14      721.43      749.19     24.64 o 
  -2   2  14        1.21        3.89      0.88 o 
  -1   2  14        1.00        1.11      0.60 o 
   0   2  14      116.58       97.01      3.38 o 
   1   2  14      397.47      416.90     12.93 o 
   2   2  14       42.20       34.74      4.12 o 
   3   2  14      173.75      175.25     16.85 o 
   4   2  14        7.18       14.95      3.38 o 
   5   2  14        7.08       10.56      3.29 o 
   6   2  14        1.00        4.78      2.57 o 
   7   2  14      126.16      126.59      8.45 o 
   8   2  14       10.60       18.66      3.68 o 
 -10   3  14        0.16        1.23      1.63 o 
  -9   3  14       11.49       15.59      3.55 o 
  -8   3  14       11.56       13.60      2.45 o 
  -7   3  14       14.39       16.78      3.61 o 
  -6   3  14        1.80        2.25      1.09 o 
  -5   3  14       13.72       14.08      1.93 o 
  -4   3  14       32.58       32.18      2.87 o 
  -3   3  14      196.62      193.56      5.35 o 
  -2   3  14      102.18       92.92      4.18 o 
  -1   3  14      283.41      275.05      7.25 o 
   0   3  14      132.21      126.46      4.03 o 
   1   3  14      121.08      101.35      3.81 o 
   2   3  14      271.79      233.89     15.49 o 
   3   3  14       95.84       90.46      4.94 o 
   4   3  14        2.91        2.56      1.94 o 
   5   3  14       11.90       14.24      3.35 o 
   6   3  14        3.35        6.15      2.47 o 
   7   3  14       37.89       43.39      6.99 o 
   8   3  14       10.16        6.88      5.64 o 
 -10   4  14        0.98        1.39      1.99 o 
  -9   4  14       23.19       27.64      4.59 o 
  -8   4  14        5.15        6.81      1.98 o 
  -7   4  14        0.49        1.55      1.38 o 
  -6   4  14        0.25        1.88      1.05 o 
  -5   4  14      500.98      488.11     22.59 o 
  -4   4  14       29.38       33.27      3.05 o 
  -3   4  14      166.01      151.31      5.12 o 
  -2   4  14        1.93        5.42      0.99 o 
  -1   4  14      435.58      436.02      7.58 o 
   0   4  14      430.43      437.20      9.32 o 
   1   4  14       10.02       12.95      2.31 o 
   2   4  14       22.69       30.37      3.66 o 
   3   4  14      140.26      114.18      5.80 o 
   4   4  14       10.20        9.27      2.04 o 
   5   4  14       70.86       63.42      7.10 o 
   6   4  14        1.49        4.75      1.95 o 
   7   4  14        3.68        2.75      4.17 o 
  -9   5  14       40.68       44.19      4.71 o 
  -8   5  14       24.16       23.12      3.40 o 
  -7   5  14       33.22       30.59      3.18 o 
  -6   5  14        0.41       -0.36      1.31 o 
  -5   5  14        1.22        2.31      1.11 o 
  -4   5  14      218.63      191.29      6.09 o 
  -3   5  14      546.40      501.48     11.02 o 
  -2   5  14      154.62      150.70      6.61 o 
  -1   5  14       81.69       75.75      3.86 o 
   0   5  14      130.92      122.68      4.91 o 
   1   5  14       53.45       55.39      4.76 o 
   2   5  14       10.76       14.66      2.67 o 
   3   5  14       28.57       32.72      3.95 o 
   4   5  14        3.95        5.42      1.97 o 
   5   5  14       90.32       75.00      5.18 o 
   6   5  14        9.81       15.48      3.40 o 
   7   5  14        0.08        1.93      2.09 o 
  -8   6  14        0.65        4.78      3.31 o 
  -7   6  14        9.99       20.27      3.64 o 
  -6   6  14       48.36       47.42      6.05 o 
  -5   6  14       65.87       70.27      6.13 o 
  -4   6  14        3.59        6.05      1.74 o 
  -3   6  14        0.02        3.17      1.36 o 
  -2   6  14      401.63      372.04     14.47 o 
  -1   6  14      296.56      254.53      9.59 o 
   0   6  14      648.96      569.17     27.11 o 
   1   6  14       11.51       12.35      2.63 o 
   2   6  14       60.58       57.79      5.38 o 
   3   6  14       18.46       26.27      3.67 o 
   4   6  14       34.34       26.66      8.97 o 
   5   6  14        1.61        7.07      1.94 o 
   6   6  14        0.38        0.52      1.85 o 
  -7   7  14        8.68       13.09      3.31 o 
  -6   7  14        0.24        0.70      1.60 o 
  -5   7  14       40.03       55.90      6.73 o 
  -4   7  14       15.05       16.96      3.65 o 
  -3   7  14       42.51       45.89      6.12 o 
  -2   7  14       52.68       59.64      8.03 o 
  -1   7  14      114.26      104.91      5.65 o 
   0   7  14       79.34       77.08      4.98 o 
   1   7  14       31.78       32.60      4.25 o 
   2   7  14      164.45      143.18     11.39 o 
   3   7  14       23.11       26.68      3.91 o 
   4   7  14        2.45        3.29      1.65 o 
   5   7  14        0.94       -0.08      1.39 o 
  -6   8  14        0.19        3.91      2.06 o 
  -5   8  14       12.13       15.75      3.92 o 
  -4   8  14        1.87        4.02      2.45 o 
  -3   8  14        0.20        4.87      2.76 o 
  -2   8  14       14.33       18.56      3.97 o 
  -1   8  14      131.08      114.05      8.14 o 
   0   8  14        1.01        1.96      1.49 o 
   1   8  14       31.81       28.64      3.92 o 
   2   8  14       21.45       27.04      3.65 o 
   3   8  14       34.93       37.80      4.73 o 
   4   8  14       21.72       31.42      4.15 o 
  -4   9  14        1.04        3.95      1.95 o 
  -3   9  14        5.06       11.83      2.53 o 
  -2   9  14        5.00        7.97      2.51 o 
  -1   9  14       11.65       18.42      3.64 o 
   0   9  14       32.73       37.30      4.31 o 
   1   9  14       26.55       33.49      3.95 o 
   2   9  14        0.00        0.89      1.94 o 
 -10   1  15       44.32       44.86      8.34 o 
  -9   1  15       28.77       30.68      4.10 o 
  -8   1  15      192.38      165.73     17.71 o 
  -7   1  15      302.85      260.97     25.68 o 
  -6   1  15      124.48      107.61      6.47 o 
  -5   1  15      587.82      548.63     49.69 o 
  -4   1  15       70.54       75.53      3.27 o 
  -3   1  15      166.06      143.41      4.33 o 
  -2   1  15       71.05       67.72      2.69 o 
  -1   1  15      195.41      196.33      4.67 o 
   0   1  15       70.92       83.61      3.15 o 
   1   1  15      136.58      118.01      4.07 o 
   2   1  15        0.11        2.75      1.64 o 
   3   1  15        5.93        8.12      2.51 o 
   4   1  15      137.48      126.33      9.68 o 
   5   1  15       60.54       69.11      7.32 o 
   6   1  15       24.01       28.48      7.05 o 
   7   1  15       12.95       19.26      7.91 o 
   8   1  15        7.67       11.90      2.31 o 
 -10   2  15       22.38       24.75      4.33 o 
  -9   2  15       35.99       42.14      4.82 o 
  -8   2  15       61.88       62.14      4.99 o 
  -7   2  15      326.26      286.35     14.91 o 
  -6   2  15       19.14       27.22      3.26 o 
  -5   2  15      304.34      270.56     16.45 o 
  -4   2  15      152.91      148.06      5.56 o 
  -3   2  15        1.05        2.01      0.71 o 
  -2   2  15      121.49      122.11      3.77 o 
  -1   2  15      205.22      226.72      5.23 o 
   0   2  15       81.05       67.29      2.94 o 
   1   2  15      490.83      470.89     15.41 o 
   2   2  15      207.63      193.95      8.75 o 
   3   2  15       68.61       69.53      5.59 o 
   4   2  15       17.29       24.23      4.60 o 
   5   2  15       18.46       22.72      4.54 o 
   6   2  15        0.05        2.32      2.04 o 
   7   2  15        0.16        4.02      2.37 o 
   8   2  15       52.07       61.22      7.39 o 
 -10   3  15        0.09        0.76      1.58 o 
  -9   3  15       29.03       28.65      3.95 o 
  -8   3  15        5.35        7.67      1.74 o 
  -7   3  15       40.88       46.71      5.55 o 
  -6   3  15      143.49      129.63     11.49 o 
  -5   3  15      595.94      543.38     22.75 o 
  -4   3  15        5.25        6.33      1.33 o 
  -3   3  15      150.20      139.68      6.70 o 
  -2   3  15       47.97       39.31      2.45 o 
  -1   3  15        6.03        9.81      1.40 o 
   0   3  15      405.45      376.01      7.30 o 
   1   3  15      158.60      155.18      4.75 o 
   2   3  15        3.76        6.22      1.74 o 
   3   3  15       57.55       53.55      4.82 o 
   4   3  15        0.93        3.98      2.17 o 
   5   3  15        4.22        4.10      2.41 o 
   6   3  15        0.57        3.78      2.57 o 
   7   3  15       56.40       69.80      6.77 o 
  -9   4  15        6.90       11.63      2.13 o 
  -8   4  15        7.66        8.34      1.87 o 
  -7   4  15        6.78        9.42      2.03 o 
  -6   4  15      137.49      141.19      6.02 o 
  -5   4  15       21.56       19.82      2.42 o 
  -4   4  15     1145.98     1051.64     35.24 o 
  -3   4  15      206.86      209.45      6.21 o 
  -2   4  15      653.38      645.44      9.42 o 
  -1   4  15      243.36      253.49      8.11 o 
   0   4  15       69.20       60.42      4.40 o 
   1   4  15        7.40        7.66      1.83 o 
   2   4  15        4.37        5.84      1.68 o 
   3   4  15       60.13       65.22      4.48 o 
   4   4  15        0.94        2.23      1.48 o 
   5   4  15       34.57       36.74      5.59 o 
   6   4  15        0.18        1.16      3.62 o 
   7   4  15        7.40        5.29      2.56 o 
  -9   5  15        0.55        6.06      1.80 o 
  -8   5  15        4.81        8.21      2.57 o 
  -7   5  15        5.04        4.57      1.56 o 
  -6   5  15       36.35       44.20      3.85 o 
  -5   5  15      114.51      116.34      5.91 o 
  -4   5  15        3.61        7.05      1.53 o 
  -3   5  15      703.14      706.84     15.30 o 
  -2   5  15      209.35      190.31      5.26 o 
  -1   5  15      590.46      556.52     19.96 o 
   0   5  15       15.18       13.24      2.12 o 
   1   5  15       30.26       29.56      3.55 o 
   2   5  15      172.04      149.78      6.86 o 
   3   5  15       15.03       17.15      2.72 o 
   4   5  15       12.17       12.59      2.63 o 
   5   5  15       10.54       11.29      2.89 o 
   6   5  15        4.69        5.60      8.27 o 
  -8   6  15        0.72        4.90      3.19 o 
  -7   6  15        1.52        9.38      2.29 o 
  -6   6  15       55.90       64.38      7.00 o 
  -5   6  15      133.69      137.88      9.32 o 
  -4   6  15        0.06        3.63      1.89 o 
  -3   6  15       22.51       30.13      4.14 o 
  -2   6  15        7.90       13.07      2.39 o 
  -1   6  15        1.17        6.88      1.49 o 
   0   6  15      383.10      332.57     11.24 o 
   1   6  15      155.49      145.71      6.89 o 
   2   6  15       14.05       13.51      2.67 o 
   3   6  15        0.03        3.54      1.70 o 
   4   6  15       14.50       13.48      2.56 o 
   5   6  15        1.42        2.27      2.32 o 
   6   6  15        2.01        2.08      2.18 o 
  -7   7  15       21.45       20.86      3.65 o 
  -6   7  15        0.02       -0.70      1.64 o 
  -5   7  15       52.13       61.93      7.18 o 
  -4   7  15      144.59      131.59     10.60 o 
  -3   7  15        0.09        3.54      1.90 o 
  -2   7  15       19.53       29.59      4.92 o 
  -1   7  15       68.65       76.65      4.82 o 
   0   7  15       92.08       83.29      5.42 o 
   1   7  15       74.33       73.83      5.20 o 
   2   7  15        9.58       10.60      2.40 o 
   3   7  15        6.04       11.21      3.69 o 
   4   7  15       17.68       16.07      2.55 o 
   5   7  15        0.91       -0.45      3.48 o 
  -6   8  15       15.86       16.66      3.30 o 
  -5   8  15       16.94       24.46      8.95 o 
  -4   8  15      111.93      119.07     17.16 o 
  -3   8  15        1.43        3.85      2.09 o 
  -2   8  15       18.31       16.79      3.32 o 
  -1   8  15       37.22       42.49      9.50 o 
   0   8  15        1.72        4.93      1.64 o 
   1   8  15       36.02       32.32      4.13 o 
   2   8  15       46.50       50.58      5.54 o 
   3   8  15        4.74        3.90      1.94 o 
  -3   9  15        0.07       -0.43      1.99 o 
  -2   9  15        0.20        0.00      1.77 o 
  -1   9  15        0.44        6.25      2.25 o 
   0   9  15        6.53       12.80      3.05 o 
   1   9  15        3.73        9.82      2.23 o 
 -10   0  16        8.93        7.85      3.06 o 
  -9   0  16      392.30      292.35     18.88 o 
  -8   0  16       10.07       12.01      4.78 o 
  -7   0  16      468.78      393.60     20.10 o 
  -6   0  16       17.46       11.64      4.05 o 
  -5   0  16        8.49        9.56      3.55 o 
  -4   0  16       82.11       78.33      4.92 o 
  -3   0  16      430.75      398.18     31.63 o 
  -2   0  16      189.15      187.01     13.97 o 
  -1   0  16       16.86       11.99      2.63 o 
   0   0  16       19.79       19.39      3.33 o 
   1   0  16        0.59        1.23      2.27 o 
   2   0  16      619.43      573.91     21.82 o 
   3   0  16       49.16       65.33      7.72 o 
   4   0  16     2230.27     2360.62     48.17 o 
   5   0  16      127.06      124.17     11.77 o 
   6   0  16      398.56      349.35     30.52 o 
   7   0  16        0.00        3.05      2.88 o 
   8   0  16       15.49       20.10      6.01 o 
 -10   1  16       21.59       20.58      3.74 o 
  -9   1  16       25.88       24.39      4.90 o 
  -8   1  16      188.52      145.90      8.92 o 
  -7   1  16       12.89       14.95      3.38 o 
  -6   1  16        4.89        9.06      2.64 o 
  -5   1  16        6.75        9.22      3.80 o 
  -4   1  16       83.99       82.94      4.37 o 
  -3   1  16       48.04       40.81      3.17 o 
  -2   1  16      100.69       92.90      5.40 o 
  -1   1  16       79.90       83.74      3.15 o 
   0   1  16       90.75       74.03      3.04 o 
   1   1  16       14.43       16.03      1.79 o 
   2   1  16      199.82      181.59      8.74 o 
   3   1  16       42.21       49.24     12.56 o 
   4   1  16       26.47       27.10      4.85 o 
   5   1  16      524.02      533.17     16.99 o 
   6   1  16       63.62       71.80      8.15 o 
   7   1  16        7.93        6.48      2.46 o 
 -10   2  16       32.55       25.87      4.43 o 
  -9   2  16       44.26       42.72      4.76 o 
  -8   2  16       49.55       39.39      5.33 o 
  -7   2  16       12.62       15.24      2.68 o 
  -6   2  16      373.55      334.85     19.52 o 
  -5   2  16       24.90       29.99      2.82 o 
  -4   2  16        5.97       11.97      1.82 o 
  -3   2  16        5.58        7.93      1.25 o 
  -2   2  16        0.63        4.30      2.02 o 
  -1   2  16       11.93       12.65      1.63 o 
   0   2  16      353.48      317.26      6.59 o 
   1   2  16      538.97      500.60     17.64 o 
   2   2  16       69.45       67.57      4.18 o 
   3   2  16      461.45      414.99     13.95 o 
   4   2  16       70.21       70.07      7.11 o 
   5   2  16       34.63       33.96      5.58 o 
   6   2  16       19.03       24.39      4.90 o 
   7   2  16       52.52       58.70      7.31 o 
  -9   3  16        2.81        2.76      1.57 o 
  -8   3  16        7.54        9.89      2.33 o 
  -7   3  16       35.33       37.40      4.18 o 
  -6   3  16       51.90       54.15      4.44 o 
  -5   3  16      129.84      114.72      4.72 o 
  -4   3  16      744.31      687.82     31.45 o 
  -3   3  16       79.88       99.02      4.17 o 
  -2   3  16      143.94      143.45      4.38 o 
  -1   3  16      305.87      299.95      6.47 o 
   0   3  16       19.05       23.41      2.54 o 
   1   3  16      536.16      467.81     14.21 o 
   2   3  16      170.97      142.25     10.91 o 
   3   3  16       72.17       63.30      4.43 o 
   4   3  16        0.45        6.56      2.51 o 
   5   3  16        6.71        6.56      2.86 o 
   6   3  16       61.98       58.91      7.19 o 
   7   3  16       89.00       91.73      7.37 o 
  -9   4  16        0.62        2.40      2.76 o 
  -8   4  16       38.94       39.77      4.61 o 
  -7   4  16        3.78        8.31      1.94 o 
  -6   4  16       18.60       22.04      2.64 o 
  -5   4  16      174.93      169.22      9.02 o 
  -4   4  16       25.00       36.86      3.42 o 
  -3   4  16      274.55      265.02     10.46 o 
  -2   4  16       23.70       28.28      2.59 o 
  -1   4  16       57.73       54.26      2.96 o 
   0   4  16      164.77      142.91      4.70 o 
   1   4  16        3.67        3.57      1.68 o 
   2   4  16        0.06        2.37      1.41 o 
   3   4  16        9.17       12.09      2.38 o 
   4   4  16        6.38       11.88      2.37 o 
   5   4  16       29.66       20.47      4.33 o 
   6   4  16       18.48       23.69      4.54 o 
   7   4  16       17.63       23.44      4.12 o 
  -8   5  16        0.00        0.46      1.32 o 
  -7   5  16        0.03        3.62      1.40 o 
  -6   5  16       33.69       40.65      3.73 o 
  -5   5  16       74.61       73.61      4.00 o 
  -4   5  16        1.69        3.58      1.25 o 
  -3   5  16       94.37       89.01      4.22 o 
  -2   5  16        9.21       10.54      1.95 o 
  -1   5  16      614.98      580.16     14.94 o 
   0   5  16        1.96        2.12      1.72 o 
   1   5  16        5.22        7.38      1.99 o 
   2   5  16        5.62       10.55      2.30 o 
   3   5  16       63.97       59.34      5.61 o 
   4   5  16        2.08        1.64      1.59 o 
   5   5  16        1.97        5.64      2.08 o 
   6   5  16        2.32        5.48      2.34 o 
  -8   6  16        0.56        1.47      2.70 o 
  -7   6  16       10.85       10.91      2.50 o 
  -6   6  16        4.22        6.77      2.30 o 
  -5   6  16       64.75       63.90      5.11 o 
  -4   6  16       10.18       12.07      2.64 o 
  -3   6  16       14.31       19.01      3.01 o 
  -2   6  16      289.40      271.90      9.19 o 
  -1   6  16      113.97      106.76      5.17 o 
   0   6  16      125.20      116.28      6.06 o 
   1   6  16       40.02       44.84      4.82 o 
   2   6  16       28.81       37.10      4.44 o 
   3   6  16       35.32       38.50      4.60 o 
   4   6  16        3.38        6.08      2.59 o 
   5   6  16        2.86        6.51      1.74 o 
  -7   7  16       14.07       17.16      3.56 o 
  -6   7  16       15.33       16.14      3.46 o 
  -5   7  16      104.03      110.93      7.76 o 
  -4   7  16        1.03        1.85      2.11 o 
  -3   7  16        9.30       19.02      3.84 o 
  -2   7  16        4.92        6.45      2.25 o 
  -1   7  16       13.11       15.58      3.55 o 
   0   7  16      180.71      144.09      7.14 o 
   1   7  16       20.73       23.81      3.35 o 
   2   7  16       88.64       73.75      5.54 o 
   3   7  16        0.27        2.89      1.83 o 
   4   7  16       13.27       17.10      2.74 o 
  -5   8  16       20.73       25.79      4.37 o 
  -4   8  16        1.51        9.60      5.82 o 
  -3   8  16       55.94       51.58      6.78 o 
  -2   8  16       15.65       22.82      5.39 o 
  -1   8  16        2.92        3.13      3.86 o 
   0   8  16        2.84        8.04      2.44 o 
   1   8  16        7.73       11.19      2.15 o 
   2   8  16       14.15       15.63      2.65 o 
   3   8  16       99.55       89.81      5.91 o 
  -2   9  16        0.47        1.13      1.84 o 
  -1   9  16        7.96        7.19      2.38 o 
 -10   1  17       42.98       34.08      5.11 o 
  -9   1  17        7.84       10.47      2.88 o 
  -8   1  17       61.91       64.05      8.15 o 
  -7   1  17      193.17      177.22     12.38 o 
  -6   1  17      115.12      108.25      7.24 o 
  -5   1  17        0.13        2.84      1.51 o 
  -4   1  17        5.46        6.93      1.64 o 
  -3   1  17      344.69      325.75      7.51 o 
  -2   1  17      171.02      172.07      5.55 o 
  -1   1  17       26.74       26.93      2.79 o 
   0   1  17        1.97        6.75      1.44 o 
   1   1  17       37.14       49.91      3.97 o 
   2   1  17       68.85       72.58     12.01 o 
   3   1  17      443.05      459.12     15.94 o 
   4   1  17        4.93        4.91      2.63 o 
   5   1  17      137.89      128.34      8.44 o 
   6   1  17        0.45        1.91      2.57 o 
   7   1  17       68.67       78.70      6.59 o 
 -10   2  17       22.03       20.14      6.50 o 
  -9   2  17        0.09        1.11      1.52 o 
  -8   2  17       33.41       27.35      4.66 o 
  -7   2  17        4.12        8.26      2.62 o 
  -6   2  17       22.14       27.03      4.61 o 
  -5   2  17      795.85      778.03     33.95 o 
  -4   2  17      158.24      145.61      5.11 o 
  -3   2  17      120.64      110.94      3.81 o 
  -2   2  17      106.75       99.47      3.59 o 
  -1   2  17       17.42       22.46      2.46 o 
   0   2  17      270.03      268.94      6.23 o 
   1   2  17       19.56       22.84      2.67 o 
   2   2  17      469.70      440.71     16.98 o 
   3   2  17        7.19        9.37      3.16 o 
   4   2  17      129.56      119.81      9.44 o 
   5   2  17       37.51       54.36      7.17 o 
   6   2  17       29.85       32.33      5.32 o 
   7   2  17        5.88       15.21      3.77 o 
  -9   3  17        0.16        1.99      1.48 o 
  -8   3  17        1.10        1.87      1.35 o 
  -7   3  17       17.83       17.78      3.38 o 
  -6   3  17      154.88      123.14     11.63 o 
  -5   3  17      202.27      184.85      8.95 o 
  -4   3  17      248.14      234.60      6.75 o 
  -3   3  17      589.34      576.06     17.45 o 
  -2   3  17       45.02       48.92      2.83 o 
  -1   3  17      126.51      118.68      4.78 o 
   0   3  17      448.22      429.16      8.79 o 
   1   3  17        1.76        5.13      1.37 o 
   2   3  17       44.75       46.47      4.49 o 
   3   3  17        7.97        6.23      1.83 o 
   4   3  17        9.63        6.82      2.70 o 
   5   3  17       96.32       82.18      7.52 o 
   6   3  17        3.05        1.69      1.91 o 
   7   3  17        1.99        5.70      2.70 o 
  -9   4  17        6.65       10.59      3.42 o 
  -8   4  17        1.36        0.18      1.35 o 
  -7   4  17        1.48        3.74      1.41 o 
  -6   4  17       18.69       18.26      3.18 o 
  -5   4  17       19.26       23.26      2.65 o 
  -4   4  17      297.41      308.30      8.01 o 
  -3   4  17       37.20       35.67      3.31 o 
  -2   4  17      404.54      381.97      7.68 o 
  -1   4  17      150.81      137.16      4.67 o 
   0   4  17       52.65       51.76      3.37 o 
   1   4  17      171.53      148.55      7.69 o 
   2   4  17       16.69       19.95      3.17 o 
   3   4  17        0.91        2.91      1.50 o 
   4   4  17        2.53        5.30      1.74 o 
   5   4  17       17.65       22.05      4.18 o 
   6   4  17        0.01        1.74      2.11 o 
  -8   5  17        0.08        2.07      1.49 o 
  -7   5  17        3.58        2.82      1.47 o 
  -6   5  17        6.67       10.00      1.72 o 
  -5   5  17       23.03       24.03      2.89 o 
  -4   5  17        0.07        3.86      1.29 o 
  -3   5  17       61.43       63.32      3.58 o 
  -2   5  17      591.55      560.84     10.93 o 
  -1   5  17      159.39      149.90      5.72 o 
   0   5  17      227.75      209.87     10.54 o 
   1   5  17        0.01        1.65      1.57 o 
   2   5  17        7.07       10.54      2.05 o 
   3   5  17       12.63       13.70      2.53 o 
   4   5  17        3.18        6.05      1.64 o 
   5   5  17        0.76        4.99      2.32 o 
  -7   6  17        0.10       -3.31      2.45 o 
  -6   6  17        1.64        7.11      2.21 o 
  -5   6  17       53.58       65.64      6.69 o 
  -4   6  17        9.96       17.17      2.87 o 
  -3   6  17       42.20       51.31      5.04 o 
  -2   6  17       67.35       78.28      4.97 o 
  -1   6  17       81.94       83.11      4.35 o 
   0   6  17       26.16       27.04      3.54 o 
   1   6  17       13.46       19.74      3.18 o 
   2   6  17       17.55       13.75      2.73 o 
   3   6  17        6.00        5.33      1.73 o 
   4   6  17        0.09       -0.20      1.49 o 
   5   6  17        3.51        3.17      2.75 o 
  -6   7  17        8.06       12.29      2.68 o 
  -5   7  17        2.13        1.53      1.73 o 
  -4   7  17       48.10       45.80      6.06 o 
  -3   7  17        0.01        3.00      1.73 o 
  -2   7  17        8.83       11.31      2.72 o 
  -1   7  17        7.34        8.14      2.63 o 
   0   7  17        8.94        6.21      1.98 o 
   1   7  17      125.14      103.02      6.03 o 
   2   7  17        8.17       11.33      2.40 o 
   3   7  17        3.71        7.83      2.09 o 
   4   7  17       16.46       12.17      2.48 o 
  -4   8  17        5.30        7.72      2.32 o 
  -3   8  17        4.18        5.34      2.23 o 
  -2   8  17        1.14        1.25      3.19 o 
  -1   8  17        7.92       12.64      3.33 o 
   0   8  17        0.08        3.51      1.77 o 
   1   8  17       89.00       89.58      5.84 o 
   2   8  17        0.84        1.47      1.64 o 
  -9   0  18      216.46      156.29     13.73 o 
  -8   0  18       13.23       15.44      4.41 o 
  -7   0  18      384.48      310.49     18.51 o 
  -6   0  18       12.10       19.00      5.52 o 
  -5   0  18      345.17      296.76     16.79 o 
  -4   0  18        0.33        2.33      2.45 o 
  -3   0  18      176.80      180.53     13.91 o 
  -2   0  18      522.07      520.11     14.10 o 
  -1   0  18      305.83      294.74     25.19 o 
   0   0  18      385.61      345.74     11.99 o 
   1   0  18        0.21        0.80      1.39 o 
   2   0  18        4.10        3.92      3.06 o 
   3   0  18        3.46        8.95      3.80 o 
   4   0  18      133.31      108.73     11.03 o 
   5   0  18        2.89        3.06      3.68 o 
   6   0  18        8.22       10.17      3.80 o 
   7   0  18        6.41        5.27      3.80 o 
  -9   1  18       15.61       10.30      2.53 o 
  -8   1  18       92.57       81.63      6.67 o 
  -7   1  18      196.23      136.27     16.61 o 
  -6   1  18      113.63      101.38      7.15 o 
  -5   1  18        3.79        7.71      2.56 o 
  -4   1  18      169.66      155.32      6.39 o 
  -3   1  18      227.48      224.15      9.66 o 
  -2   1  18       70.87       71.70      3.70 o 
  -1   1  18       13.85       14.34      2.10 o 
   0   1  18        1.59        2.20      1.21 o 
   1   1  18       59.72       67.41      3.83 o 
   2   1  18      513.56      443.63     14.52 o 
   3   1  18        0.16        4.12      2.32 o 
   4   1  18       25.13       37.25      6.37 o 
   5   1  18       44.24       51.10      6.67 o 
   6   1  18        8.61       13.17      3.20 o 
   7   1  18        3.44        0.93      3.37 o 
  -9   2  18        4.83        8.12      2.51 o 
  -8   2  18        0.04        2.60      1.51 o 
  -7   2  18        0.13        1.99      1.76 o 
  -6   2  18      221.31      192.79      9.92 o 
  -5   2  18       20.91       20.72      3.94 o 
  -4   2  18       81.88       81.89      4.77 o 
  -3   2  18       13.08       21.91      2.98 o 
  -2   2  18       40.69       46.90      3.47 o 
  -1   2  18       30.60       35.39      3.36 o 
   0   2  18      198.38      183.72      6.21 o 
   1   2  18       99.22       90.71      5.18 o 
   2   2  18       35.73       37.13      3.92 o 
   3   2  18      133.50      123.11      8.01 o 
   4   2  18       38.93       39.11      5.72 o 
   5   2  18       17.59       25.63      4.90 o 
   6   2  18        0.74        3.94      2.15 o 
  -9   3  18        4.61        5.12      2.82 o 
  -8   3  18        3.54        4.64      2.16 o 
  -7   3  18       15.39       10.21      2.98 o 
  -6   3  18       77.68       71.27      4.94 o 
  -5   3  18       93.77       93.05      6.95 o 
  -4   3  18       14.88       18.70      2.42 o 
  -3   3  18       67.67       64.25      3.74 o 
  -2   3  18       52.24       65.77      3.21 o 
  -1   3  18       44.71       63.56      3.23 o 
   0   3  18       87.20       86.82      6.86 o 
   1   3  18      178.14      153.38      9.60 o 
   2   3  18       16.62       13.95      2.65 o 
   3   3  18       17.88       20.04      4.26 o 
   4   3  18        3.48        4.53      2.41 o 
   5   3  18       42.28       49.52      6.67 o 
   6   3  18        2.58        0.01      2.21 o 
  -8   4  18        7.09       11.59      2.82 o 
  -7   4  18        3.52        4.07      1.53 o 
  -6   4  18        9.33       13.89      3.22 o 
  -5   4  18        0.55        2.74      1.12 o 
  -4   4  18        0.02        2.55      1.14 o 
  -3   4  18      251.40      238.46      7.10 o 
  -2   4  18      250.91      249.66      8.69 o 
  -1   4  18       75.07       70.88      3.44 o 
   0   4  18       34.75       39.03      3.17 o 
   1   4  18       39.99       36.84      4.14 o 
   2   4  18        1.41        2.75      1.53 o 
   3   4  18        2.72        4.01      1.71 o 
   4   4  18        4.94        8.59      3.25 o 
   5   4  18       36.22       40.88      5.83 o 
   6   4  18        1.61        5.18      4.84 o 
  -8   5  18        0.30        2.64      1.84 o 
  -7   5  18        0.80        2.61      1.59 o 
  -6   5  18        0.15        4.75      1.79 o 
  -5   5  18        5.44       11.40      1.99 o 
  -4   5  18      100.39      106.11      4.89 o 
  -3   5  18        4.19        6.81      1.44 o 
  -2   5  18      155.98      151.23      6.87 o 
  -1   5  18      132.86      125.12      5.29 o 
   0   5  18       47.42       48.12      4.17 o 
   1   5  18        0.51        2.32      1.48 o 
   2   5  18       69.96       62.85      5.22 o 
   3   5  18       13.84       17.58      2.90 o 
   4   5  18       17.29       20.89      3.11 o 
   5   5  18       16.85       29.76      5.20 o 
  -7   6  18        2.80        8.34      3.68 o 
  -6   6  18        0.62        4.59      2.33 o 
  -5   6  18       16.16       18.50      3.06 o 
  -4   6  18       25.08       32.46      4.12 o 
  -3   6  18       64.59       57.76      5.36 o 
  -2   6  18      106.19      112.76      6.14 o 
  -1   6  18       39.65       54.85      7.90 o 
   0   6  18      110.61      102.54      5.78 o 
   1   6  18       21.64       20.33      3.35 o 
   2   6  18        2.00        1.86      1.42 o 
   3   6  18        3.11        3.21      1.56 o 
   4   6  18        1.01        0.74      2.17 o 
  -6   7  18        2.90        5.16      1.94 o 
  -5   7  18       54.17       63.78      6.39 o 
  -4   7  18        6.72       10.07      2.94 o 
  -3   7  18        5.17        7.98      2.37 o 
  -2   7  18       41.37       35.60      5.51 o 
  -1   7  18       25.95       28.68      5.07 o 
   0   7  18        1.97        6.12      1.71 o 
   1   7  18        6.74        9.79      2.13 o 
   2   7  18        9.64       10.23      2.13 o 
   3   7  18       15.59       14.72      4.08 o 
  -3   8  18        0.16        0.43      2.33 o 
  -2   8  18       14.82       22.24      3.93 o 
  -1   8  18       18.60       27.31      4.64 o 
   0   8  18        1.79        1.98      1.94 o 
   1   8  18        1.40        5.82      1.93 o 
  -9   1  19        2.00        4.23      1.83 o 
  -8   1  19       36.96       27.58      4.53 o 
  -7   1  19       18.87       19.10      4.05 o 
  -6   1  19       16.13       15.13      3.55 o 
  -5   1  19       60.03       58.24      6.56 o 
  -4   1  19      241.92      225.22      7.97 o 
  -3   1  19      229.74      211.28      6.44 o 
  -2   1  19        1.07        4.85      1.34 o 
  -1   1  19      142.17      129.06      5.20 o 
   0   1  19        0.13        2.30      1.23 o 
   1   1  19       58.04       54.58      4.38 o 
   2   1  19      392.38      366.56     13.56 o 
   3   1  19       93.07       98.28      7.13 o 
   4   1  19        7.26       12.12      4.54 o 
   5   1  19       14.68       20.97      4.28 o 
   6   1  19        0.05        2.86      2.21 o 
  -9   2  19        0.44        2.21      1.73 o 
  -8   2  19       12.55       11.21      2.68 o 
  -7   2  19        8.84        5.41      2.32 o 
  -6   2  19        1.80        4.00      1.97 o 
  -5   2  19      143.44      124.52     23.41 o 
  -4   2  19       58.40       57.53      4.24 o 
  -3   2  19       20.89       40.29      4.23 o 
  -2   2  19      847.98      790.08     16.63 o 
  -1   2  19       13.62       20.37      2.62 o 
   0   2  19        9.18       16.11      2.37 o 
   1   2  19       77.52       79.82      4.38 o 
   2   2  19       37.72       44.56      5.89 o 
   3   2  19       11.14       17.77      3.92 o 
   4   2  19        0.09        2.76      2.00 o 
   5   2  19       15.60       24.65      7.60 o 
   6   2  19       17.98       21.52      4.54 o 
  -9   3  19        1.05        3.33      1.81 o 
  -8   3  19        0.19        3.49      2.08 o 
  -7   3  19        1.40        2.94      2.27 o 
  -6   3  19        0.14        2.37      1.86 o 
  -5   3  19        6.62        8.10      1.94 o 
  -4   3  19      161.40      160.25      6.91 o 
  -3   3  19        9.29       13.47      2.47 o 
  -2   3  19      205.79      190.07      6.31 o 
  -1   3  19       21.59       21.36      2.72 o 
   0   3  19      419.25      380.26      9.33 o 
   1   3  19       95.43       72.98      4.55 o 
   2   3  19       49.67       53.35      5.28 o 
   3   3  19       84.02       74.52      5.89 o 
   4   3  19       35.30       29.37      4.97 o 
   5   3  19        1.74       10.51      2.68 o 
   6   3  19       34.89       48.54      6.79 o 
  -8   4  19       20.87       24.44      4.48 o 
  -7   4  19       12.81       16.16      4.11 o 
  -6   4  19       36.03       45.54      4.73 o 
  -5   4  19        0.86        1.79      1.09 o 
  -4   4  19       19.13       22.70      3.06 o 
  -3   4  19      217.04      213.73      6.87 o 
  -2   4  19      152.38      157.81      5.91 o 
  -1   4  19      172.80      163.14      5.31 o 
   0   4  19       33.63       37.62      3.57 o 
   1   4  19      137.07      121.96      7.74 o 
   2   4  19       13.65       14.22      2.58 o 
   3   4  19        8.56        6.98      2.89 o 
   4   4  19       18.57       21.72      4.12 o 
   5   4  19        0.19        4.34      2.03 o 
  -7   5  19       15.80       23.63      3.34 o 
  -6   5  19       34.26       42.28      3.98 o 
  -5   5  19        0.98        5.48      1.49 o 
  -4   5  19        0.62        3.47      1.28 o 
  -3   5  19       98.23       94.20      5.45 o 
  -2   5  19        1.30        4.05      1.64 o 
  -1   5  19        6.02        4.03      1.96 o 
   0   5  19        0.16        1.52      1.33 o 
   1   5  19       27.78       30.34      3.76 o 
   2   5  19        4.24        6.44      2.01 o 
   3   5  19       17.00       18.67      3.22 o 
   4   5  19        1.99        5.47      1.66 o 
  -6   6  19       39.74       46.33      5.84 o 
  -5   6  19       36.02       38.38      4.49 o 
  -4   6  19      114.31      121.78      6.46 o 
  -3   6  19       77.54       67.24      5.05 o 
  -2   6  19        9.69       10.72      2.61 o 
  -1   6  19        5.65        8.72      3.12 o 
   0   6  19        0.25        4.99      4.96 o 
   1   6  19        6.28       12.40      2.52 o 
   2   6  19        0.21        6.70      1.65 o 
   3   6  19       27.42       22.71      3.04 o 
  -5   7  19       17.77       23.95      4.12 o 
  -4   7  19        4.47        8.46      2.77 o 
  -3   7  19       19.93       23.59      4.14 o 
  -2   7  19        2.53        6.56      2.33 o 
  -1   7  19        2.60        5.44      2.27 o 
   0   7  19        8.72        9.09      1.97 o 
   1   7  19        1.74        5.74      1.69 o 
   2   7  19        0.00        2.37      1.71 o 
  -9   0  20       47.63       37.63      7.97 o 
  -8   0  20        8.04       11.28      4.29 o 
  -7   0  20       17.06       22.92      6.25 o 
  -6   0  20       25.68       18.02      5.15 o 
  -5   0  20      120.38      104.07     10.05 o 
  -4   0  20      478.64      448.27     21.21 o 
  -3   0  20      800.48      739.75     32.42 o 
  -2   0  20       61.64       51.93      5.01 o 
  -1   0  20      451.08      367.00     12.82 o 
   0   0  20      426.15      344.26     12.70 o 
   1   0  20        5.41       11.05      3.03 o 
   2   0  20        0.07        6.13      3.19 o 
   3   0  20       40.69       58.35      9.81 o 
   4   0  20       23.28       24.27      6.37 o 
   5   0  20       10.00       16.55      5.15 o 
   6   0  20        3.51       10.30      4.54 o 
  -9   1  20        7.35        6.10      1.68 o 
  -8   1  20        3.12        5.30      2.03 o 
  -7   1  20       40.05       40.00      5.75 o 
  -6   1  20       17.16       18.29      3.86 o 
  -5   1  20       43.29       48.20      6.20 o 
  -4   1  20      174.27      163.95      8.10 o 
  -3   1  20      118.42       98.39      4.47 o 
  -2   1  20       50.60       52.13      3.83 o 
  -1   1  20       20.33       28.04      3.01 o 
   0   1  20        0.00        2.02      1.24 o 
   1   1  20        0.10        5.56      1.58 o 
   2   1  20        1.91       10.88      2.64 o 
   3   1  20        0.14        0.21      1.96 o 
   4   1  20        2.87        3.15      2.23 o 
   5   1  20        0.04       -1.50      1.73 o 
   6   1  20        1.27        6.05      4.60 o 
  -9   2  20       13.16       13.47      2.88 o 
  -8   2  20        1.86        7.72      2.25 o 
  -7   2  20       45.54       40.89      5.89 o 
  -6   2  20        3.66        4.06      2.23 o 
  -5   2  20       43.18       40.23      5.42 o 
  -4   2  20        1.99        5.58      1.78 o 
  -3   2  20       46.67       39.92      4.34 o 
  -2   2  20      255.84      235.62      7.19 o 
  -1   2  20        7.34       13.76      2.27 o 
   0   2  20       82.54       70.58      4.23 o 
   1   2  20       42.11       50.55      5.00 o 
   2   2  20        0.75        1.25      2.39 o 
   3   2  20       62.33       69.48      7.60 o 
   4   2  20        3.15        9.73      4.23 o 
   5   2  20        0.13        2.88      2.82 o 
  -8   3  20      116.36      114.15      8.15 o 
  -7   3  20        1.11        6.13      1.88 o 
  -6   3  20        7.31        9.82      2.35 o 
  -5   3  20        5.02        5.15      3.86 o 
  -4   3  20       48.47       47.21      4.73 o 
  -3   3  20       43.71       51.52      5.00 o 
  -2   3  20      171.52      172.03      6.13 o 
  -1   3  20       95.07       91.27      4.61 o 
   0   3  20        6.15       10.06      1.80 o 
   1   3  20       78.89       72.88      6.06 o 
   2   3  20        5.54        7.86      4.05 o 
   3   3  20       23.17       26.65      4.64 o 
   4   3  20        1.07        3.98      2.02 o 
   5   3  20       21.92       22.41      4.12 o 
  -8   4  20        6.57        8.06      3.13 o 
  -7   4  20       17.33       23.98      6.93 o 
  -6   4  20        0.18        1.39      1.83 o 
  -5   4  20        2.12        4.82      1.62 o 
  -4   4  20       82.31       77.43      4.88 o 
  -3   4  20        9.30       16.76      2.85 o 
  -2   4  20       21.20       24.42      3.34 o 
  -1   4  20       68.30       74.18      4.42 o 
   0   4  20        0.77        3.11      1.14 o 
   1   4  20       61.48       63.89      5.86 o 
   2   4  20        5.55        4.79      2.71 o 
   3   4  20       16.42       15.03      3.20 o 
   4   4  20       20.93       17.94      4.00 o 
   5   4  20        8.71       10.99      3.24 o 
  -7   5  20       19.14       20.29      3.58 o 
  -6   5  20       38.68       54.67      6.54 o 
  -5   5  20       16.63       21.72      3.26 o 
  -4   5  20       19.02       19.91      2.57 o 
  -3   5  20        0.44        4.96      3.31 o 
  -2   5  20        0.40        2.74      1.53 o 
  -1   5  20      158.76      151.15      6.05 o 
   0   5  20       12.52       14.93      2.63 o 
   1   5  20       22.91       23.89      3.24 o 
   2   5  20        0.08        1.32      1.74 o 
   3   5  20        2.20        3.33      1.50 o 
   4   5  20        6.32       10.18      2.75 o 
  -6   6  20        3.08       10.44      3.19 o 
  -5   6  20       10.38       15.97      3.04 o 
  -4   6  20        0.02        3.86      1.74 o 
  -3   6  20        0.24        2.92      1.51 o 
  -2   6  20       51.05       52.44      5.40 o 
  -1   6  20        6.01        2.75      1.65 o 
   0   6  20        6.16        4.10      1.56 o 
   1   6  20       16.69       21.07      3.20 o 
   2   6  20       83.90       98.26      5.94 o 
   3   6  20        0.97        1.66      1.95 o 
  -4   7  20        8.20       10.30      3.43 o 
  -3   7  20       12.59       13.20      3.23 o 
  -2   7  20        2.05        6.25      3.06 o 
  -1   7  20        0.20        1.00      2.70 o 
   0   7  20        0.42        1.41      3.13 o 
   1   7  20        3.48        3.66      2.45 o 
  -8   1  21        0.03        3.78      3.00 o 
  -7   1  21        1.75       -0.26      1.71 o 
  -6   1  21       60.02       56.19      6.93 o 
  -5   1  21       28.33       33.58      5.29 o 
  -4   1  21      149.06      126.72      8.10 o 
  -3   1  21        1.44        2.22      1.74 o 
  -2   1  21       52.04       53.99      3.95 o 
  -1   1  21       24.66       22.99      2.87 o 
   0   1  21      133.20      132.37      5.71 o 
   1   1  21       19.29       21.98      2.79 o 
   2   1  21       38.16       45.38      6.20 o 
   3   1  21        0.01        4.13      1.90 o 
   4   1  21       10.89       14.51      3.40 o 
   5   1  21        1.81        1.10      2.08 o 
  -8   2  21       11.93        9.39      4.78 o 
  -7   2  21       10.75       13.80      3.61 o 
  -6   2  21       14.21       17.40      3.61 o 
  -5   2  21       82.56       80.04      6.45 o 
  -4   2  21       11.54       15.75      2.66 o 
  -3   2  21      103.77       92.99      5.44 o 
  -2   2  21       16.74       17.08      2.43 o 
  -1   2  21        0.05        2.28      1.25 o 
   0   2  21       44.77       52.16      4.47 o 
   1   2  21      263.28      231.47     10.83 o 
   2   2  21       17.96       27.65      5.21 o 
   3   2  21       90.05       88.77      6.83 o 
   4   2  21        7.70       11.02      2.67 o 
   5   2  21        0.04        1.21      2.09 o 
  -8   3  21        1.28        0.51      3.49 o 
  -7   3  21        0.69        2.77      1.86 o 
  -6   3  21        0.94        0.85      1.69 o 
  -5   3  21       56.68       65.18      7.19 o 
  -4   3  21       82.83       77.10      5.86 o 
  -3   3  21       30.82       29.84      5.59 o 
  -2   3  21       20.88       31.88      3.95 o 
  -1   3  21       33.15       40.88      3.76 o 
   0   3  21       23.08       28.73      3.16 o 
   1   3  21       22.19       21.55      4.60 o 
   2   3  21        4.18        7.69      2.17 o 
   3   3  21        5.05        7.20      2.30 o 
   4   3  21        4.91        8.51      2.35 o 
  -7   4  21       20.65       28.02      4.84 o 
  -6   4  21        1.02        4.19      2.09 o 
  -5   4  21       57.40       71.88      4.95 o 
  -4   4  21       12.97       23.01      3.37 o 
  -3   4  21       67.28       72.56      5.01 o 
  -2   4  21        1.94        4.50      1.77 o 
  -1   4  21        8.10       10.89      1.90 o 
   0   4  21        5.32        6.34      1.72 o 
   1   4  21        0.10        2.54      1.97 o 
   2   4  21       17.79       21.23      4.03 o 
   3   4  21       14.48       14.34      3.33 o 
   4   4  21       98.40       85.91      7.97 o 
  -6   5  21        8.55       13.00      2.82 o 
  -5   5  21        8.76       12.77      2.57 o 
  -4   5  21        0.01        2.57      1.78 o 
  -3   5  21       26.77       31.91      5.11 o 
  -2   5  21        3.48        6.23      5.03 o 
  -1   5  21       49.58       48.24      6.52 o 
   0   5  21       19.23       24.66      5.25 o 
   1   5  21       21.14       30.28      3.90 o 
   2   5  21        3.79       10.99      2.12 o 
   3   5  21       21.23       16.73      4.26 o 
  -5   6  21        0.66        2.64      1.42 o 
  -4   6  21       30.96       27.80      3.69 o 
  -3   6  21        0.01        4.07      1.55 o 
  -2   6  21        1.77        5.24      1.81 o 
  -1   6  21        7.44       10.02      2.81 o 
   0   6  21        4.11        7.71      2.84 o 
   1   6  21       33.03       45.77      4.90 o 
   2   6  21       10.02        8.43      2.25 o 
  -2   7  21       24.26       27.75      4.47 o 
  -1   7  21        0.67        3.42      2.15 o 
  -8   0  22        4.25        7.60      2.82 o 
  -7   0  22       75.71       66.56     10.66 o 
  -6   0  22        3.55        5.15      3.19 o 
  -5   0  22        9.22       19.74      5.03 o 
  -4   0  22       84.63       79.19     11.28 o 
  -3   0  22        2.52        6.62      1.95 o 
  -2   0  22       33.31       46.66      5.88 o 
  -1   0  22      310.88      275.29     12.69 o 
   0   0  22        7.01       10.42      2.63 o 
   1   0  22       43.63       31.01      6.62 o 
   2   0  22       25.07       44.50      8.83 o 
   3   0  22        0.02        2.21      2.45 o 
   4   0  22        7.33       19.74      5.39 o 
  -8   1  22        0.19       -0.60      1.54 o 
  -7   1  22        2.79        1.89      1.68 o 
  -6   1  22        1.26        7.68      3.49 o 
  -5   1  22        2.44        2.39      1.81 o 
  -4   1  22       20.75       27.38      4.90 o 
  -3   1  22      139.11      113.81      6.04 o 
  -2   1  22      118.41      112.14      5.11 o 
  -1   1  22        2.02        5.52      1.59 o 
   0   1  22       99.44       95.38      5.01 o 
   1   1  22        0.67        5.86      2.02 o 
   2   1  22        5.95       12.86      5.21 o 
   3   1  22       34.01       34.24      5.11 o 
   4   1  22        0.23        3.05      2.16 o 
  -8   2  22        1.33        0.11      2.57 o 
  -7   2  22       38.71       42.94      6.02 o 
  -6   2  22        5.22       10.04      2.47 o 
  -5   2  22       70.63       64.95      6.43 o 
  -4   2  22       15.61       15.81      2.62 o 
  -3   2  22        2.24        3.00      1.53 o 
  -2   2  22        4.04        7.25      2.07 o 
  -1   2  22       14.25       14.92      2.34 o 
   0   2  22      158.22      134.62      5.83 o 
   1   2  22       28.66       38.70      5.54 o 
   2   2  22       19.96       19.95      3.98 o 
   3   2  22        0.03        5.12      2.39 o 
   4   2  22        0.23        2.06      2.21 o 
  -7   3  22        1.86        6.01      1.91 o 
  -6   3  22      136.22      142.53      8.84 o 
  -5   3  22        0.12        3.66      3.00 o 
  -4   3  22        3.99        3.57      1.55 o 
  -3   3  22        5.30        5.44      1.68 o 
  -2   3  22        0.32        1.20      1.76 o 
  -1   3  22       13.03       19.39      2.50 o 
   0   3  22       62.71       72.50      4.37 o 
   1   3  22       15.82       13.71      3.19 o 
   2   3  22       53.41       67.88      7.62 o 
   3   3  22       23.22       33.53      5.36 o 
   4   3  22        0.29        2.37      1.97 o 
  -7   4  22        8.77        8.02      2.11 o 
  -6   4  22        8.32        9.38      2.86 o 
  -5   4  22        1.72        5.34      2.20 o 
  -4   4  22       14.28       21.54      4.86 o 
  -3   4  22        4.20        9.52      2.09 o 
  -2   4  22        0.97        4.33      1.62 o 
  -1   4  22       48.59       54.11      4.57 o 
   0   4  22        4.40        7.85      1.74 o 
   1   4  22       15.54       21.08      4.25 o 
   2   4  22        3.85        3.85      3.55 o 
   3   4  22        8.17       16.90      3.80 o 
  -6   5  22       28.47       38.37      7.48 o 
  -5   5  22        6.12       11.52      2.83 o 
  -4   5  22        6.94        8.13      2.62 o 
  -3   5  22       16.38       23.11      4.06 o 
  -2   5  22       38.71       50.28      9.13 o 
  -1   5  22        2.35        4.37      2.00 o 
   0   5  22        0.64        5.70      1.90 o 
   1   5  22       25.69       27.71      5.33 o 
   2   5  22        1.50        1.83      5.03 o 
  -4   6  22       19.75       22.76      4.08 o 
  -3   6  22       10.28       14.23      3.30 o 
  -2   6  22        0.00        0.27      3.25 o 
  -1   6  22       12.16       19.93      5.70 o 
   0   6  22        7.79       15.93      3.40 o 
  -7   1  23        6.01       10.38      4.11 o 
  -6   1  23       15.99       23.26      6.99 o 
  -5   1  23        2.41        3.67      2.08 o 
  -4   1  23       72.60       71.94      6.82 o 
  -3   1  23        1.28        4.91      1.64 o 
  -2   1  23      126.40      105.48      5.02 o 
  -1   1  23       22.93       23.21      2.75 o 
   0   1  23        8.34       13.79      2.21 o 
   1   1  23       29.94       40.76      5.76 o 
   2   1  23        2.02        5.21      2.03 o 
   3   1  23        1.36        5.62      2.27 o 
   4   1  23        4.42       10.23      2.63 o 
  -7   2  23       29.88       27.01      4.42 o 
  -6   2  23        0.93        4.55      1.91 o 
  -5   2  23        7.47       11.36      2.69 o 
  -4   2  23        0.94        3.03      3.55 o 
  -3   2  23       95.17      106.45      5.93 o 
  -2   2  23        5.43       12.27      2.36 o 
  -1   2  23        2.96        4.23      1.32 o 
   0   2  23       55.27       62.15      4.30 o 
   1   2  23        7.72        6.56      2.34 o 
   2   2  23       13.84       16.91      5.58 o 
   3   2  23       17.05       28.06      4.50 o 
  -7   3  23        0.04       -1.81      4.17 o 
  -6   3  23        5.68        6.25      2.34 o 
  -5   3  23        0.03        0.24      1.78 o 
  -4   3  23        2.91        7.37      1.68 o 
  -3   3  23       29.55       33.81      5.21 o 
  -2   3  23        3.91        6.61      1.67 o 
  -1   3  23       30.49       37.87      3.73 o 
   0   3  23       16.81       29.82      3.35 o 
   1   3  23        0.81        3.22      3.37 o 
   2   3  23       17.70       19.28      5.39 o 
   3   3  23        5.65        3.70      2.51 o 
  -6   4  23        1.96        7.58      2.17 o 
  -5   4  23        0.27        1.73      1.56 o 
  -4   4  23        0.02        2.81      2.08 o 
  -3   4  23       33.43       44.76      4.09 o 
  -2   4  23        0.91        4.40      1.62 o 
  -1   4  23       93.56       88.68      5.37 o 
   0   4  23        0.47        2.33      2.11 o 
   1   4  23        0.00        4.36      3.37 o 
   2   4  23       10.87        7.95      2.34 o 
  -5   5  23        7.14        9.15      2.51 o 
  -4   5  23       19.35       22.66      5.52 o 
  -3   5  23        8.08       18.28      5.21 o 
  -2   5  23       38.71       43.78      6.16 o 
  -1   5  23       19.91       25.84      5.27 o 
   0   5  23        7.63       12.78      3.43 o 
   1   5  23        2.34        4.28      2.12 o 
  -7   0  24       13.41       15.69      4.90 o 
  -6   0  24        0.64        2.08      2.45 o 
  -5   0  24        6.16        3.43      2.45 o 
  -4   0  24       47.21       47.56      9.19 o 
  -3   0  24       33.05       38.73      8.46 o 
  -2   0  24        0.11        3.24      1.81 o 
  -1   0  24       83.65       79.87      6.45 o 
   0   0  24       25.82       25.62      4.38 o 
   1   0  24        0.00        1.47      2.57 o 
   2   0  24        0.13       -0.12      2.57 o 
   3   0  24        0.21        1.47      2.82 o 
  -7   1  24        1.49        2.01      2.51 o 
  -6   1  24       32.46       42.72      6.11 o 
  -5   1  24        7.88       10.53      2.68 o 
  -4   1  24        3.45        6.39      2.29 o 
  -3   1  24       12.26       14.36      2.43 o 
  -2   1  24        3.79        6.25      1.93 o 
  -1   1  24       29.25       30.63      3.37 o 
   0   1  24       16.64       28.61      3.19 o 
   1   1  24       26.64       26.48      4.41 o 
   2   1  24        0.63       10.08      3.00 o 
   3   1  24        6.24        2.28      4.29 o 
  -6   2  24        0.55        4.73      2.04 o 
  -5   2  24       13.11        8.66      2.33 o 
  -4   2  24       24.44       25.21      4.43 o 
  -3   2  24        2.25        8.52      1.79 o 
  -2   2  24        2.97        9.08      2.51 o 
  -1   2  24        2.73        2.04      1.51 o 
   0   2  24        1.18        4.02      1.62 o 
   1   2  24       62.71       73.42      7.85 o 
   2   2  24       32.33       30.88      4.51 o 
   3   2  24        0.64        9.19      2.16 o 
  -6   3  24        7.92       11.98      3.02 o 
  -5   3  24        0.74        3.42      2.02 o 
  -4   3  24       20.28       30.57      3.93 o 
  -3   3  24        0.02        3.96      1.72 o 
  -2   3  24       11.74       16.80      2.68 o 
  -1   3  24        8.22       14.77      2.17 o 
   0   3  24        4.30        7.47      1.68 o 
   1   3  24       32.00       37.84      5.36 o 
   2   3  24       36.02       39.88      6.80 o 
  -5   4  24        1.99        5.52      2.94 o 
  -4   4  24        7.40       12.04      3.73 o 
  -3   4  24       27.50       21.28      2.98 o 
  -2   4  24        1.65        5.78      2.11 o 
  -1   4  24        0.20        2.70      1.69 o 
   0   4  24       50.27       59.13      4.96 o 
   1   4  24        8.18       11.44      2.52 o 
  -3   5  24        6.89       11.34      3.49 o 
  -2   5  24       15.40       22.19      4.01 o 
  -1   5  24       40.56       52.49      6.75 o 
  -6   1  25       21.28       19.65      6.74 o 
  -5   1  25        0.13        1.73      3.80 o 
  -4   1  25        5.49       10.41      2.64 o 
  -3   1  25        9.58       17.96      3.38 o 
  -2   1  25        8.22       15.80      2.41 o 
  -1   1  25        4.03        8.52      1.66 o 
   0   1  25        0.27        3.52      1.26 o 
   1   1  25        0.01        1.41      1.94 o 
   2   1  25        3.94        1.43      1.78 o 
  -5   2  25       20.47       26.19      4.50 o 
  -4   2  25        2.28        6.20      2.02 o 
  -3   2  25        1.22        2.27      1.48 o 
  -2   2  25        1.81        2.70      1.59 o 
  -1   2  25        0.20        4.97      2.34 o 
   0   2  25       10.69       12.40      2.02 o 
   1   2  25        7.98       12.36      3.49 o 
  -5   3  25        0.02        4.73      2.00 o 
  -4   3  25        0.16        3.65      2.20 o 
  -3   3  25        5.38       10.75      2.21 o 
  -2   3  25        0.30        1.63      1.80 o 
  -1   3  25       28.00       30.61      3.91 o 
   0   3  25        1.79        4.48      1.77 o 
   1   3  25        7.35       17.15      7.72 o 
  -3   4  25       19.19       21.09      3.17 o 
  -2   4  25       20.30       26.92      3.66 o 
  -1   4  25        0.61        1.83      1.51 o 
  -5   0  26       61.40       69.50     11.15 o 
  -4   0  26        0.04        1.59      2.45 o 
  -3   0  26        8.02       17.04      3.68 o 
  -2   0  26       11.63       21.18      5.21 o 
  -1   0  26       26.76       34.59      4.93 o 
   0   0  26        9.20       14.76      3.00 o 
   1   0  26       49.25       47.81      9.19 o 
  -5   1  26        1.63        2.08      2.33 o 
  -4   1  26        0.02        0.87      1.95 o 
  -3   1  26        0.99        6.19      1.91 o 
  -2   1  26        0.04        2.88      1.61 o 
  -1   1  26        0.65        1.91      1.29 o 
   0   1  26       37.89       46.75      4.18 o 
   1   1  26       30.33       34.26      5.70 o 
  -4   2  26        1.85        0.28      4.78 o 
  -3   2  26       11.30       16.04      2.76 o 
  -2   2  26       35.05       32.32      4.07 o 
  -1   2  26        0.02        1.65      1.49 o 
   0   2  26       11.46        8.78      2.42 o 
  -3   3  26        0.00        3.79      1.60 o 
  -2   3  26        4.55        7.57      2.05 o 
  -1   3  26       33.44       32.04      4.04 o 
  -2   1  27        2.13        4.29      2.20 o 
                                                 
